# Supplementary material for: Tomato root-associated Sphingobium harbors genes for catabolizing toxic steroidal glycoalkaloids
Source: mBio. 2023 Sep 29;14(5):e00599-23. doi: 10.1128/mbio.00599-23 (PMC10653915; doi:10.1128/mbio.00599-23)
Supplement: DATA SET S1 — Assembly results of the Sphingobium isolates used in this study. [file mbio.00599-23-s0001.xlsx]

## Sheet: DATA SET S1
DATA SET S1. Assembly results of the Sphingobium isolates used in this study.
Isolates	Total Sequence Length (bp)	No. of contig	N50 (bp)	GC content (%)	No. of CDSs	No. of rRNAs	No. of tRNAs	a BUSCO (%)	contig ID	contig length	Circulrity
RC1	3770846	5	2611746	61.8	3627	6	50	99.4	ctg.s1.3|arrow	2611746	yes
									ctg.s1.000000F|arrow	509150	no
									ctg.s1.000001F|arrow	421635	no
									ctg.s2.66|arrow	208549	yes
									ctg.s2.000005F|arrow	19766	no
TomMM7A	3642443	3	2584343	62	3425	6	50	99.4	0|arrow	2584343	yes
									2|arrow	997758	yes
									4|arrow	60342	yes
TomMM35A	3727596	9	2616647	62.3	3395	6	52	99	000000F|arrow	2616647	yes
									000001F|arrow	860612	yes
									000003F|arrow	68398	yes
TomMM15	3951479	4	2601033	61.9	3714	6	50	99.4	000000F|arrow	2601033	yes
									000001F|arrow	951254	yes
									2|arrow	290251	yes
									4|arrow	108941	yes
TomTYG42	3642450	3	2584347	62	3432	6	50	99.4	000000F|arrow	2584347	yes
									000001F|arrow	997761	yes
									2|arrow	60342	yes
TomTYG43	3642318	3	2584346	62	3428	6	50	99.4	000000F|arrow	2584346	yes
									000001F|arrow	997758	yes
									000002F|arrow	60214	no
TomTYG45	4074757	3	2846861	61.6	3896	6	50	99.4	000000F|arrow	2846861	no
									000001F|arrow	1016853	yes
									2|arrow	211043	yes
TomTYG46	3625007	3	2658494	61.9	3495	6	53	99.5	000000F|arrow	2658494	yes
									000001F|arrow	883473	yes
									2|arrow	83040	yes
TomTYG64	4007823	3	2779926	61.6	3829	6	50	99.4	000000F|arrow	2779926	yes
									1|arrow	1016854	yes
									3|arrow	211043	yes
TomTYG65	4403929	3	2805813	62.4	4152	6	53	99.7	000000F|arrow	2805813	yes
									00002F|arrow.000001F|arrow	1278485	yes
									3|arrow	319631	yes
TomTYG71	3642319	3	2584346	62	3428	6	50	99.3	000000F|arrow	2584346	yes
									000001F|arrow	997758	yes
									000002F|arrow	60215	yes
TomTYG72	3696823	3	2716717	61.9	3529	6	50	99.3	000000F|arrow	2716717	yes
									000001F|arrow	952202	yes
									000002F|arrow	27904	no
TomTYG73	3542865	2	2582795	62	3372	6	51	99.2	000000F|arrow	2582795	yes
									000001F|arrow	960070	yes
TomTYG74	3668331	3	2596558	61.8	3512	6	50	99.5	000000F|arrow	2596558	yes
									000001F|arrow	1011242	yes
									2|arrow	60531	yes
TomTYG75	3739746	2	2719748	61.9	3572	6	50	99.2	000000F|arrow	2719748	no
									000001F|arrow	1019998	no
a BUSCO: the Benchmarking Universal Single-Copy Orthologue (BUSCO) tool (Manni et al. 2021)
