# Supplementary material for: Tomato root-associated Sphingobium harbors genes for catabolizing toxic steroidal glycoalkaloids
Source: mBio. 2023 Sep 29;14(5):e00599-23. doi: 10.1128/mbio.00599-23 (PMC10653915; doi:10.1128/mbio.00599-23)
Supplement: DATA SET S2 — List of the RC1 glycoside hydrolase genes annotated using dbCAN2. [file mbio.00599-23-s0002.xlsx]

## Sheet: DATA SET S2
DATA SET S2. List of the RC1 glycoside hydrolase genes annotated using dbCAN2.
Name	Gene IDs	GH family	CDS	AA	AA_length
GH1-1	NNNEINPD_03528	GH1	ATGACGACGATCGATCGACGCCAAGCGCTTGGGTTCGCTACCGGCGCCGCTGCCACGCTCGCCGTGCCAGCGGGTGCCCGGCGGGTCAGCAATGGCCGTTTTTTGTGGGGCGCCGCCACCGCCGGCTATCAGATCGAAGGAAACGCACCCGCGACCGACATCTGGCTGCTGGAACATATGACGCCGACCATCTTCGCCGAACCATCGGGCGATGCCGACGACAGCCTGCATCGCTGGCGCGAGGATATGGCCATTGCAAAGGCAATCGGCCTCAACTGCTATCGCTTCTCTGTCGAATGGTCGCGGATCGAACCGGACAAGGGTCAGTTCAGCATCGCCTATCTCGATTTCTATAAGGAGATGATCGACCATTGCCGCGAACTGGAGCTAGCTCCGGTC…	MTTIDRRQALGFATGAAATLAVPAGARRVSNGRFLWGAATAGYQIEGNAPATDIWLLEHMTPTIFAEPSGDADDSLHRWREDMAIAKAIGLNCYRFSVEWSRIEPDKGQFSIAYLDFYKEMIDHCRELELAPVVTFNHFTTPRWFAASGGWTQTDAAALFGRYCDRVARAMADGISHAVTLNEPNLSLGGNLSALQLGGASRAKMQAMIAAAAKASGSDRFDVLNFGDPEPMMPGVIAGHKTARAAIKAVRGDLPVGLSLAITDDVGVGPGNLLKRKRQIVYEPFFALARDDDFIGVQTYGRQYIGKDGPVDVPADMPKRPNGKEWFPTAIGNTIRYAHQATGKPVLITENGIDASDDAERQKFIPEAIASVEAAMRDGVPVEGYIHWSLLDNFEWMLG…	436
GH3-1	NNNEINPD_03247	GH3	ATGAAGAATTCCTCATCCATCCTGTTGCTTGCCGCCGCAGGGACGATGCTGACGCCGGTCGCGGGATATGCCCGCGATACCCGGAAGTCACCCGAGCGCAGAGCGGCTGAGACCCTGTCGAAAATGACGGGTGAAGAGAAGATCCGGCTCATCCACGGCCCCATGACGGGCCTCGTCCCTGCGTCGAAGCGGCCGCAGGGAATGCCGCTCAGTGCGGGATATATTGAAGGTGTGGAGCGCCTTGGCGTTCCTACGCTGGTGGAAAGCGATGCGAGCCTTGGCGTGTCCAACCTGATGGAAATGCGCAAGGGCGATGTGGCGACGGCATTGCCCTCAGGGCTTTCGCTTGCGTCCACATGGGACCCGGAAATCGCCCACGCGGGCGGCGCGATGATCGGG…	MKNSSSILLLAAAGTMLTPVAGYARDTRKSPERRAAETLSKMTGEEKIRLIHGPMTGLVPASKRPQGMPLSAGYIEGVERLGVPTLVESDASLGVSNLMEMRKGDVATALPSGLSLASTWDPEIAHAGGAMIGAEARAKGFNVMLVGGVNLVRDPRAGRNFEYLGEDPLLAGELVGSQISGVQSNDIIGTIKHFALNNQETGRNIASVNMDEQAMRESDLLAFQIGMERGKPGSVMCGYNRVDGKYACENPFLLNDVLRRDWGFKGYVMSDWGAVHSTEAIIAGLDQQSGEQIDGKRYFSDLMVEAVKAGKVPQSAVDKAAGRVLYAIYAHGVADKPLKPGQPIDYNANGDIAQRAAEQGIVLLRNEGGILPLAASAKTILVVGGNADVGVPSGGGSSQ…	739
GH3-2	NNNEINPD_00680	GH3	ATGACCATCGACCGTCGCGCCTTTCTGGCTGCCGCCATGTCCGGCTCCTTCGCTTTCCCCTTTGCGCGCCGGGCGTTCGCCGCGACCGAAGTGGAGCGCGTCGATGCCCTGATCGCCCGCATGACCGTGGAGGAAAAGGCGGGGCAGATGACCTGCCTCACCGATAGCTTCCGACCCTACAACCCACCCAATCCGCAAGTCGGCATTCAGGATGAAAAGCGGCTTGCCGAAGAGGTGCGCAAGGGTCGGGTAGGCTGTCTGTTCAACGGCATCGGGGTGGCAGGTGCCCGCCGCGCGCAGGAGATCGCCGTCAAGGAAAGCCGCCTTGGTATCCCCTTGCTGCTGGCGGGCGACGTGATCCATGGGCTGAAGACCATCTTTCCCGTGCCATTGGCAGAG…	MTIDRRAFLAAAMSGSFAFPFARRAFAATEVERVDALIARMTVEEKAGQMTCLTDSFRPYNPPNPQVGIQDEKRLAEEVRKGRVGCLFNGIGVAGARRAQEIAVKESRLGIPLLLAGDVIHGLKTIFPVPLAEAASFDPALAERTARAMAQEASAAGLHLTFAPMVDVARDQRWGRVVEGAGEDVYLGSLFAAARVRGFQGRDLRREDSLLACPKHFAAYGAVAAGLEYGSVDISDETLRETHLPPFGSAFAAGALTTMAAFSEINGVPATADRELLTDLLRGEMKFRGFVFSDYTADEELIAHGFAEDERDAARLAVLAGVDMSMQSGLYIRHLPDLVKSGAVPMETIDVAVRRILYVKMAIGLFDNPYRSISEEAERTRIATPAHRALAREAAGRSI…	759
GH3-3	NNNEINPD_01942	GH3	ATGTCTCGCGACCTCCCCGTCAGCCGCCGCTCGCTATTGATCAGTTCCGCCTGCCTTTTCGCGTGGCAGGCATCAGGCATCCCGGCCGCGATGGCGGCTGTGCGCCGTCCGCTGTCCAGTCGCGTCAAGTCGCTGATCGCGCAGATGACGATCGAGGAGAAGGCGGGCCAACTCACACTGATGCCGACCCCCTGGACGTCAGCGGCCGCCGCCAAGATCAACCCCGCCGCCGCTGTCAAGAATGTCGAGAATATGCTGGGCGACGCCGAATCTGGGCGGCTAGGCGGCGTGTTCAACGGCTTTGGCGTGGACGCGCATCGCAAGCTTCAGACCGCCGCGATGAAGGGGCGTCTCGGCATCCCGATGATCTTCGCGGGCGACGTCATCCATGGCTACCGC…	MSRDLPVSRRSLLISSACLFAWQASGIPAAMAAVRRPLSSRVKSLIAQMTIEEKAGQLTLMPTPWTSAAAAKINPAAAVKNVENMLGDAESGRLGGVFNGFGVDAHRKLQTAAMKGRLGIPMIFAGDVIHGYRTVFPVPLGEAASFDTALAERTARAAAEEMAATGFDWVFAPMVDIGRDARWGRTVEGAGEDVLLSSDMARARTRGFQGRSLADVGSVAACMKHFAAYGAAEGGVDYNTADISERTLREVYLPPFQAAIDVGCATVMAAFEDIAGRPVHGSREMLTDILRGEMGFDGLVVGDYNGDVEIAARGLAADARDAARIAIMAGLDMSMASGIYRDHLPSLVAAGEVPMERVDEAVGRVLTLKEKLGLFDDPFRRMDLKRQQVRMRTKPAISL…	753
GH3-4	NNNEINPD_01945	GH3	GTGGCGGAGCGGCTGGCAGTTACTCGGCGCATGTTCATCGCTACCACCGCTTTGGCCATGCCTGTTGCAGCAATGGCGCAAATGGGAGGCAGGGCCGTCTACCGCGATCCAAAGGCGCCGGTAGAGGATCGCGTCCGCGATCTGCTCAGCCGTATGACGCTGGAGGAAAAAGCCGCGCAGATGCGCTCGATGGCCTATACCAAGGCGTTTTTCCTGGAAGGGGATAATTTCTCGCCAGACAAGGCGATGAAGGTCTTCCAGAACGGCATCGGCCAAATCGGCAATCCAAGTGACACCAGCGGCACCAAGCGCGCTGCGACCGACGCTTATCGCGCACCCGGTGAGACGATCGACTTGATCAACGCGATCCAGCGCCATCTCGTCGAACAGACACGGCTC…	MAERLAVTRRMFIATTALAMPVAAMAQMGGRAVYRDPKAPVEDRVRDLLSRMTLEEKAAQMRSMAYTKAFFLEGDNFSPDKAMKVFQNGIGQIGNPSDTSGTKRAATDAYRAPGETIDLINAIQRHLVEQTRLGIPALFHEETAHGLKARDATIFPIPLGLGSTWDPALVQQAFELAGREARMRGATVALSPVLDLARDPRFGRVEEFFGEDPYLVSQMGIASVLGQQGTRPLAADKVFTTLKHFIHGSPEGGLNTAPADMSERTLRENFLVPFEQVIRKADPAIIMPSYNEIEGVPSHANFELLQRTGRERLKFRGAYFSDYGGVTNLVTHHNMAANENEAAVLALHAGVDAELPEGQAYGRLPELVRAGRIPEASLDAAVSRILALKFEAGLFENPY…	789
GH3-5	NNNEINPD_02145	GH3	ATGAAACCGGTAATCTTCGGCCTCTCCGGCGAGACGCTCACCTCTGACGAACGCGCCTTCTTCGTCGACGCCCAGCCCGCGGGCTATATCCTCTTTCGTCGCAACATAGCCGACCGCGCCCAATTACGCGCGCTGACCGACGACCTGCGCGCCCTCCAGGGCCGCGACGACCTGCTGATCATGATCGATCAGGAAGGGGGCCGCGTCGCTCGCATGCAGGCACCCGTCTGGCCCACCTTCCCGCCCGGCGCCGCGTTCGACCGGCTGTATGACATCGCGCCGTCGAGCGCGATCGCCGCCGCCCGCGCCAATGCCCATGCGATCGCGGTGACGCTGGCCGAAGTGGGCATCACTGTCGATGCGCTCCCCTTGCTCGACGTCCGGCAGGACAGGGCCAGC…	MKPVIFGLSGETLTSDERAFFVDAQPAGYILFRRNIADRAQLRALTDDLRALQGRDDLLIMIDQEGGRVARMQAPVWPTFPPGAAFDRLYDIAPSSAIAAARANAHAIAVTLAEVGITVDALPLLDVRQDRASDIMGDRTFGAEPMRVAALGRATLEGLARGGVVGIIKHMPGHGRAMVDSHHELPIVTASEEELAIDLAPFQTLKDAAIGMTAHVIYTSWDPDLPASLSASVIETIIRQRIGFSGLLMSDDLDMKALNGSIPELAAGVVAAGCDLALNCWARMEDMIGIANILPDISTQSKARLDRAMMSAQLDQDSPPLEQLLATRDSLLSVVAA	337
GH10-1	NNNEINPD_01369	GH10	GTGAGGCGGCGGGATTTTCTGGCGGGGGCAGCGACGCTGGCAGCCTGCTCTCCCATACCGCCCGGCGCCGCCCGCGTCGTGTCGCGCGAAGGATTGGCCGATCACGCAAAGGCTTCCGGGCGCTATTTCGGGGCGGCCGTGAAATCGCGATTGCTGCGCGAGGACAGTGCTTATCGCGCAACAGTGGCGCGGGAATGCGACATTCTGGTGCAGGAATATGAACTGAAGCGCGGAACCACCGAACCAAAGCCCGGCAAATACGACTTCAGCGGGGCTGACCAGATTATCGACTTTGCACAAGCGCATGGGATGCGGGCGCGCGGACACACATTGGTCTGGTACACGGCCAATCCGCCCTGGCTGGAACCGGCGGTGCAGCAGGCAAGCGATACGCAGCAA…	MRRRDFLAGAATLAACSPIPPGAARVVSREGLADHAKASGRYFGAAVKSRLLREDSAYRATVARECDILVQEYELKRGTTEPKPGKYDFSGADQIIDFAQAHGMRARGHTLVWYTANPPWLEPAVQQASDTQQRQLMTGYIDVAMRRYAGRISEWDVVNETLEPNQGRADGMRAESLWMKAMGERYIDLAFHRAREVDGEATLFLGDYGLEHDSPRCERRRTAMLKLLDRLMSRGVPVDAIGIQGHLKPYKEPFNQRQFADFLATLSGYGLKLAITELDIADRGGPPNPDKRDREVAAFAKAFLDVALDNPAMGSVLCWGVSDRDSWLSKYPEYKWPDGQLSRGLPFDGKMARKPFWDAIAGAFDAAPPARRNRA	375
GH15-1	NNNEINPD_01228	GH15	ATGAGCCAGGGGGGCAGACCGATAGTCAGGACCAATACAACGCATTCCGCCGGAAACGAACGCACTCTCGATCTCTGGCCCATCGGCAATTGCCAGGCATCCGCGCTGATCGATCGCGCAGGGCGGATGATATGGGCCTGCGTGCCCCGCGTGGACGGGGACCCTGTCTTTTCCGCCCTTCTCGACGACGGTGCGTGGGATGCACCCGACGCGCGCGGCTTCTGGGCGATCGAACTGGAAAACTGCGTCAGCGTCGAACAACATTATATCCGCAACACGCCCATCCTCGTGACCCGCCTGACCGACGATCACGGCAATGCCATAGAGCTTTACGACTTCTGCCCGCGCCATCGCCATATGGGCCGCATGTACCGCCCGGTGGCGTTCGCCCGGATCGTC…	MSQGGRPIVRTNTTHSAGNERTLDLWPIGNCQASALIDRAGRMIWACVPRVDGDPVFSALLDDGAWDAPDARGFWAIELENCVSVEQHYIRNTPILVTRLTDDHGNAIELYDFCPRHRHMGRMYRPVAFARIVRPVAGSPRIRVRLRPTTSWNSESVPISYGSNHIRLVLSYMAMRMSTNAPIGLISQESWFRLEHDMHFFLGPDESFSDALRPEVERMLDDTIHEWQVWVRGLAIPAEWQEAVIRSAITLKLCQHEETGAIVAALTTSIPEHADSGRNWDYRYCWIRDAYYTVEALNRLGALDVLESYLVYLRNIVDGAKGGHIQPLYDVRGNATLEEREAQNLPGYRGMGPVRVGNAAYSQIQHDAYGQIVLSSVQGFIDQRLLRMAGMSDFESLEA…	616
GH16-1	NNNEINPD_01366	GH16	ATGAATATCAAACTGACCGGCTCCATGTGTGGAGCCGGATTATCGCTACTATTCGTCATGGCGGCGGGGGCTGCAACGATGTTATCGAGTGGATCGACATCGACTAACTTGCAGACGGGGTCGAGCACGACTCTACTCAGCAGTGGATCGACATCGACGACAGCTTCGACAACTTCGCTATCGACTGACACCACTTCGACCGTTTCATCCAGTTTCTCCACATTCGATTTCGCCAATGGTACAAAGCTGCCGGACAAATCGACCCTGTCGCTAGGCAATGCGACCGTGCATCCGGGCAGCGGCACCGCCTATGTGCCGGTAACGCTGGATCGTCCGACGCCGAACACCGTCATCGCGCGGGTCATTACCGTGAATGGGTCAGGCACGCTGCGCGCGCTG…	MNIKLTGSMCGAGLSLLFVMAAGAATMLSSGSTSTNLQTGSSTTLLSSGSTSTTASTTSLSTDTTSTVSSSFSTFDFANGTKLPDKSTLSLGNATVHPGSGTAYVPVTLDRPTPNTVIARVITVNGSGTLRALSGYNYQTVDTVVIFRPGDPLVQTVGVPITSLAEGQQFQLKLREAPWGGLQGQSLATITATSTVASTPNATGTFRQPRTFAATGTLQFELKKDTHKRSPDGGWDRWATSLSHGRTQIANGETGLYLDSSLFPGIEGPVYWGTQGLVLHSQKLKSPIWYEGQNWYYGASVLDGRNFTGSQIGYGQYEWVARMPNRRGSWPAFWLISTSGWPPEIDIYEGFGYQSFWDFDRHIAHTIHGGTDGVRSFQRGVTIQAEQAYGLDGFAQDFH…	463
GH18-1	NNNEINPD_03403	GH18	ATGCACAGGCCAGTTTTCTACGATGCCACCGGCCGCAGGCGCCGCTTGACGCTCCCAGCCCTATTCTGCCTGATCATGGTCATTCTCGCCGCCGGAATGGCCTTTGCCTATACCATCATCAATGTGCCCATTCCGCCCGCCGTTCCTTTGCAAATGGAGCGCCGCCGTCCGGAAGGCATCGGCCAGCGCCTGAACCATTTCCAGGCCACGGTTCGCCATCGCCTGTCAGAATGGCTGCCGCACCGCGGCCAGGGCGCCGCTGGTAAGGCTGTCAGCGTTGCCTTCTATGTACCATGGGACGACGCAAGCCGGGCGTCTTTGCGCCAGCATATTGGCCAGATCGACTGGGTGGCCCCGACCTTGCTGTCTGTTACCGGCCCGCGCCATGATCTGCGCGTC…	MHRPVFYDATGRRRRLTLPALFCLIMVILAAGMAFAYTIINVPIPPAVPLQMERRRPEGIGQRLNHFQATVRHRLSEWLPHRGQGAAGKAVSVAFYVPWDDASRASLRQHIGQIDWVAPTLLSVTGPRHDLRVTNDPVFTSLIRTSAHRPRVMPVVQNADDGDWDGAGTSALLHDRAARKALLLRLAQSLKALKASGVIFDLEALPPNAHADYLSFLKEAGQLLHSQNQQVMLTVPVDDARWNLRAYARVADRLFLMAYDQHFIGDQPGPIAAQPWLVARLRAALHQVPASKAIVAIGNYAYDWKEGSGPASIRSIEDAWLTAHDSGAPIRFDGRSGNATFDYAEDGAVHHVWMLDAASAWNQVRAARITGAGGIALWRLGSEDPGFWSALAGKKGKVE…	1124
GH23-1	NNNEINPD_02554	GH23	ATGATGTCCAGTAGGCTGTCAGCTCGCCGCCCCGAAACAGCATTGGTCCGCATGCCCTTGATCGCTCTTCTTCTTTTTACCGCTGGCGCCAGCGCCCAGACCGAAGCCCCCGTTGCGACGCCCTATCCGGCTGGCGCGGTGGTCCAGCAACTGCCCGCCACGACTCAGTCATCGCCTCAGCCATCGCCCTGGAATCAGGTGAGCAGCCGAATCGGCGTCGCGTCCGATCCGTCCATCTCCGCGACGATCAGCCAGTGGCGCGCATTGCAGCAGAGCGATGGCTTGGGCTTTTCCTCCTATGCCAGCTTCATCCTCGCCAATCCCGGTTGGCCGGGGGAGGACCGGATGCGACGGCTGGCGGAAACCGGGATCAATCCCAACAGCTATGATCCGCGTCAG…	MMSSRLSARRPETALVRMPLIALLLFTAGASAQTEAPVATPYPAGAVVQQLPATTQSSPQPSPWNQVSSRIGVASDPSISATISQWRALQQSDGLGFSSYASFILANPGWPGEDRMRRLAETGINPNSYDPRQVTAFFARFPARTATGHARNALALMQMGRMPEARIAARSAWVGGTLSPDDEARLLSLFGSSWTSADHDQRADVLLWGGDIAGTQRMLAYVTATRRPVYEARIAFRQKAPDAAARMQAAEPVGISDAGFVADKATWLLNTGNWIAARQYLANRPQLAFRPGNAEKWYETLLGQARAAANDSQWSFAYGIASKLDDTYAPGTDVSSRPIGERDDYTSLAWLAGSTAFYNLNRPSDAAAMFRRYATAAKSPQTQSKGYYWAGRAALAAGD…	696
GH23-2	NNNEINPD_01435	GH23	GTGATTCGCGCGCTCACCCGATCTTCCTGCCTGGCTCTGGCCGCCATGAGTGCCGCCGCAGCCATGCCCGCAAAAGCGGATAACGCGCCGTCGACCGCAGCGTTCAGGTCCGACTTCAACTCCGCCTTGTCCATCAATGACGCCGACAAGGGGCGTTACTCGGCCATTTACGCCGCACTGGCGGGTCAGAGTTGGGCTGACGCAAAAGTCATGATTCTAGCTTTGGATCCGCAGGATCCGATGCGTTTCGTTGCCCTCTCCGACCTCTATGTGGCGAAGGACTCTCCACGCGTGGAGTTGTTCGAAGTGCTCGACCTGGTGAACAAAGCAGCTTGGCTTCCCAACGCGGATCAACTTTCGCGGCTCGCGCAAAAGCGCGGCGCGACGATCCTGCCAACC…	MIRALTRSSCLALAAMSAAAAMPAKADNAPSTAAFRSDFNSALSINDADKGRYSAIYAALAGQSWADAKVMILALDPQDPMRFVALSDLYVAKDSPRVELFEVLDLVNKAAWLPNADQLSRLAQKRGATILPTLPQIQKMVWLGSAPRREYVATTKTDLLAQALVGQITPFIKNDDPVGAETLLASGEIGLTPEGVTEVRQRVAWSYYIENNDADARRMANRAIETRSGSDWTVQAHWTLGLASWRQHDCATAAPAFANVAALAGNADMRAAGAYWASRAYMVCGQAEKVESLLKTAARSDETFYGLLARETLGMPVGGARVAPHFGAADWQQLKDSPNVRAAIALASIGQIARADQFIRHQARIGGAAQYDALLKLANALSLPATQLWLAHNGPAGKQ…	595
GH24-1	NNNEINPD_02486	GH24	ATGGCCGTAAGTAGGAAGCAGGTCGCCGGGGGAGGCATTGCCGCGGCGATCCTCCTGGCTGCGCCACTGATCGGCCAGTGGGAGGGTAAGCGCAACGATCCCTATTTCGACATCGTGGGCGTGCGTACCGTGTGCTATGGCGAGACGCGCGTCGAGATGCGCCGCTATTCCGATGCTGAATGCCGGGCAATGCTCGATCGGGCGGTGGATGGCTTTGCTCGCCCGGTTGCGCGTTGCACGCCCCTGATCGCTGATCGGCCGTACCAGCTCGCGGCGGCTACCTCCCTCGCATACAATATCGGCTTGGGTGCCTATTGCCGATCGACTGCCGATCGCCGCTTTGACGCTGGCGATTTCAAGAGTGGATGCGCCGCGATCAAGTTCTGGAACAAGGCGGGC…	MAVSRKQVAGGGIAAAILLAAPLIGQWEGKRNDPYFDIVGVRTVCYGETRVEMRRYSDAECRAMLDRAVDGFARPVARCTPLIADRPYQLAAATSLAYNIGLGAYCRSTADRRFDAGDFKSGCAAIKFWNKAGGRVVQGLSNRREDEFRLCMVGL	155
GH25-1	NNNEINPD_01699	GH25	GTGTTGGGGGCATGGAGCTATGCCTGTCGCTGGGCGCCGGGGCGCGACGTCTATCCGGTTCAGGGCGTAGCCGTTTCCGCCGACGGAGGCGCTATCGATTGGGGCACGCTGGCCGCCAACGGCGTAGATTTCGCCTATATAAGAGCGGCCAAGGGCACAGAGGGCCGCGACCCCGCCTTTGCGCGCAACTGGTCTGCGGCGCGATCGTCCGGTTTGCGCTATGGCGCGGTGCTGGATTTCAGTCTGTGCGGCCGCGCGGCCGGTCAGGCGACACGCTTCGTCACGACAGTGCCACGCGACAATGCCGCCCTGCCCCCGGTGATCCGGCTCGACTTTGATCCTGGCTGCACTGCGCGGCCGGGGCGGGACGCGGTGCTGTCTGAACTCAATACGCTGGTG…	MLGAWSYACRWAPGRDVYPVQGVAVSADGGAIDWGTLAANGVDFAYIRAAKGTEGRDPAFARNWSAARSSGLRYGAVLDFSLCGRAAGQATRFVTTVPRDNAALPPVIRLDFDPGCTARPGRDAVLSELNTLVNLVESNAGKPVLLNISRAFEEEYDIASGINRTLWLDGNFFPPDYATRRWVMWTANDMRHIDGIDGPVRWGVVAP	207
GH35-1	NNNEINPD_03271	GH35	GTGCGCCATCCCTTCCGTTATCTGACGCTCATGCTTTGCGGCGTTACGCTCGCTGGACAGGCTACCGCCGGTGAAATGCCGCGCCTTCGCACGGAAAATGGCCGCCATGCGCTGATGGTTGACGGCAAGCCCTATCTGATGCTGGGCGCGCAAGTTCATAATTCCAGCAATTATCCTTCGGTACTGCCCCAGATATGGCCGGTGATGCAGGCTTTGAGCGCCAACACGATCGAGATTCCGGTCGCCTGGGAACAGTTCGAACCCAGCGAAGGCAAGTTCGACTATAGCTGGGTCGATACGCTGCTGACCCAGGCCCGCCAGAATGACATGCGCGTGGTGCTGCTGTGGTTTGGCAGCTGGAAGAATGGAGAATCGACCTACACGCCAGAATGGGTGAAG…	MRHPFRYLTLMLCGVTLAGQATAGEMPRLRTENGRHALMVDGKPYLMLGAQVHNSSNYPSVLPQIWPVMQALSANTIEIPVAWEQFEPSEGKFDYSWVDTLLTQARQNDMRVVLLWFGSWKNGESTYTPEWVKNDTKRFPRLMRRDGRPTMTLSPLGEETLKADRKAFTALMRHLREADAKHTVIMVQVENEIGSHGVARDYSPAAEQLFAQPVPEDVRIASGKPAGTWAEAFGKEADQAFAAWTYARFVQQVAVAGKAEKNLPLYTNAAVFDATGTAMAAQVASGGPNWNVLPIWKTVAPALDLIGPDLYLPVDKTYLGLLDRYTRPDNALFVPETSNAAWAARFFWSALGRGAIGYAPFGMDATSYSNYPLGARKLDAATIEAFAAPYRLFRPIASD…	535
GH39-1	NNNEINPD_01944	GH39	ATGTGGAACCGTAGGGAAATCATGGGCGCAGGCGCTGCTGCTTTCGCAGCTTCTTCCTTTACCCGGACAGCCTTTGCGCAGGGGGAACAGGAGCAGGTTGAGATCGACCTGCGTCAGGACATCGGCGCGCTTGATCATATCTGGTCGCGTTGCGCCGGCTCGGATCGCGCATCTGCGACCCTGCGGGAGGCGTGGCGGAATGATCTGGAGCGCTTTCGTAACGAAACTGGCCTTGAGCGGGTGCGCTTCCACGGCATCTTCAATGATGACCTGGGCGTCTGGCCAGGCGGCATGAACGGCAAGGACCCGAACTTCCAGAATGTCGATGCCGTATATGACGGCGTGCTGGAGCGCGGCGTCCAGCCCTTCGTGGAACTTAGCTTCATGCCCAAGAAGCTT…	MWNRREIMGAGAAAFAASSFTRTAFAQGEQEQVEIDLRQDIGALDHIWSRCAGSDRASATLREAWRNDLERFRNETGLERVRFHGIFNDDLGVWPGGMNGKDPNFQNVDAVYDGVLERGVQPFVELSFMPKKLASGNTKLSFTYNANITPPASPEAWGQFIAGFVRHLIDRYGANEVRQWYFEVWNEPNLTWFFSGTQADYFAMYKAAAQAIKGVDQKLRVGGPSTAAAQWMPEFLGFCAQENLPVDFVSTHIYAGDDQMELFGQANRYPHKDVIPAAMAQVRKQIDATRYRGAELWLSEWSSDSPAMIAHVISNCLPYCHAMSQWCISNVFEEINFPNFILKEGDGGWGMLAQRNIPRPSFNTYKLLHRLGQRRLAATGPALASRTKEGAAALVWNLA…	505
GH39-2	NNNEINPD_01953	GH39	ATGAGCAGTGGCGAGTGGACGCGTCGCGAATTCGCAGTGGCCGGGGGAGCGCTCACTCTCGCTGCCGTGGCCTCCCCGGTTGCGGCGCAGGCAAGGACAGACATCGTCGAGATAAACCTGCGGAAGGAGACTGGCGCGCTGGATCATATCTGGTCCCGCTGCATGGGCTCAGACCGCGCCGCGATTACCTTGCGCGAGCCATGGCGCAAGGATCTAGAGCGTTTCAAGAATGAAGCGGGGTTAGAGCGCATACGATTTCACGGCATATTCAACGATGAACTTGGCGTTGGCGCGGGCAGCAATTTTCAAAATGTAAACGCAGTCTACGACGGGCTTCTGGACAGAGGCATTCAGCCATTCGTGGAGCTGAGCTTCATGCCGCGCGGACTGGCGAGCGGA…	MSSGEWTRREFAVAGGALTLAAVASPVAAQARTDIVEINLRKETGALDHIWSRCMGSDRAAITLREPWRKDLERFKNEAGLERIRFHGIFNDELGVGAGSNFQNVNAVYDGLLDRGIQPFVELSFMPRGLASGTKEFGFYRANVTPPTSSEKWGELVEKFVRHLVQRYGRDEVRQWYFEVWNEPNLKSWFWTGTQEEYFALYAAGAKAVKAVDPAIRTGGPATSAVQWIPQFLNFCEKNNAPVDFVSTHIYPGDDQAAIFGAADKYKQYDVVPAGIALARRQIDATRYRGAELWLNEWSADSPAMIAHAITNSLPHCHAMCQWQISSEYEENMVANWVFKEGQNGWGMLARGSVAKPEFNTYKLLHRLGHRRLAAEGPVLASRKADGQFAALVWNLADV…	502
GH43_24-1	NNNEINPD_00696	GH43_24	GTGACATTATCGAGGCGAAAACTCATCGGAGCCGGCCTGTCGGGCTTTGCCTTGACATGGATCGCGGCGACCGCATCTGCCGCGAAGACCAAGGGCAAAGCCGGGCATCGTCGCACCAGCTTCAGGCCGGGTGAAATTTGGACCGACACGTCGGGCAAGCCGATCCAGGCGCATGCCGGCGGCGTCATCCATGTTGACGGCATCTTCTACTGGTATGGCGAAAACAAGGAATTCACGACCGGCAAGGGCACTCCGGAAAGCTGGGGTATCCGTCTTTATCGCTCTATGGACCTGTATAATTGGGACGATGCGGGGCTCCTCATTCCGCCCGACACCTCAAGCACCAAAACAGCGCTTAGCCCCACCGTCTTCCCGGAACGACCGCACATCCTGCATAAT…	MTLSRRKLIGAGLSGFALTWIAATASAAKTKGKAGHRRTSFRPGEIWTDTSGKPIQAHAGGVIHVDGIFYWYGENKEFTTGKGTPESWGIRLYRSMDLYNWDDAGLLIPPDTSSTKTALSPTVFPERPHILHNRKTGKFVCWIKVRGFGPEHRIVLTADKITGPYTMVNNHLMPAGMPAGDFDLVADPDTGRAYMYFEHDHKELVCIELTDDWCGVTDRLSRQFPASPPDVKEGIACFRRGGKLYLTSSAMTGYFPNPSTVVVAPDYHGPFEALGDLHPTDRSRTSFNSQISCIFKHPTKKDLYIAVADRWFPNLSELGGEDFDDGTISENLRSAIRKVTSKPPSPPTPAEVKALQFFTKSGGAALFHVNTSISRYVWLPIRFSGDRPIIEWRDDWRVS…	402
GH43_28-1	NNNEINPD_01952	GH43_28	GTGGAATTTTTAGAACGGAACAGGGGTGTGCGAGCCGGTTTCAGGATTGCAACAGTAAGCGTGTCAGCGTTGGGGCTAGGCATGTCGATGTCCGCAGAAGCTGCCGACAGCTACCGCCTGGAGACTTATGCCAATCCGGTCGATTTACCGTACCGGTATCAGGCGCCGGTCAAAATTCCACAAATCCAATTGAAGCTGAGCGAAGCGTATCGCGAAGCTGCGGATCCGACGATAGTGAGATATAAAGGGCTCTACTGGCTCTTCGCGTCGCACTCCAAGGGCTATTGGCAGTCGCCGGATCTGAAGCGCTGGACATTTGTCGAAGGGAGCGGCTTTGCCATCGACAAATTCGCGCCGACGGTCGTCATATTGCGTGACCGCATGTATCTGGCAACGAGC…	MEFLERNRGVRAGFRIATVSVSALGLGMSMSAEAADSYRLETYANPVDLPYRYQAPVKIPQIQLKLSEAYREAADPTIVRYKGLYWLFASHSKGYWQSPDLKRWTFVEGSGFAIDKFAPTVVILRDRMYLATSESTRRIWTTDDPKSGRWYEAATIDERYEDPGLFLDDDGRLYMYSGLASRGPLRVDELDTTNFRVIRTAQISQSRDKERRGWEVPGDNNEKVDAPSFVEGSWMTKRGKKYYLEYSAPGTEFKAYANGVLVSDNPMGPFVYQDYSPFAVKPTGFITGAGHGSTFADADGRWWHAGTMTISQRHIFERRLGLFPSRFTRNGDLLTDTYLGDYPRFLNGKRELTGWMLLSRRKAVSVSSTLDGFPAEQAVDEDSRTWWSAQSGGDEWFQI…	588
GH43_29-1	NNNEINPD_01695	GH43_29	GTGATCATCTCCCGGCGCCGTGCCCTGACCCTGCCGCTTCTCGCCAGCGTCTGGTCGGCGGCTCCGGCCGTCGCACGCGAACTCAGCAAAGGCTCAAGGCTGCAATATACCGGCAATCCGTTGCGCCTGCCGATGGGCGTATGCGATCCGCAGATCCGCATTTTCGATGATGTCGCCTGGCTCTATGCCACCCATGACGCCAGCCCGACGAGCCGCACCTTCACGATGAAGGATTGGCAGATCTGGCGGAGCGACAATCTTGTGAACTGGTCCCATGAGGGCACGCTACTGCCTGAACAGACCTATTTTGGTAAGCCGAGCAGCCGATGCTGGGCCACTGACGCGATCCGCCGCAATGGCAAATATTATCTCTATTTCTCCATGGGTCCTGAGGATATC…	MIISRRRALTLPLLASVWSAAPAVARELSKGSRLQYTGNPLRLPMGVCDPQIRIFDDVAWLYATHDASPTSRTFTMKDWQIWRSDNLVNWSHEGTLLPEQTYFGKPSSRCWATDAIRRNGKYYLYFSMGPEDIGVVVSNAPAGPWRDPLGKALIAKGQVPTESRDPGIFQEADGTSYIVFGTFDYYIARLSDDMISLAETPRKITIADPEGPYGPGKTDDKPFLHRRGRYYYLSWGTYYGIGTSPYGPFQCKGPLLLPENVKPSFLNDSSMRGRYAPPPGFKPKNWLNFDRHGSFFKWRGRWFLACNDQSQEGTTPLFRQSVIFDVHYLRDGRIAPLKLTANGVISPR	348
GH68-1	NNNEINPD_03555	GH68	ATGCCGATCGGAATGTCAGGGAATGGCAATGCCATCAACCATCCTCAAACGATGGGGACCCATCTTTCCAAGGAATGGATCGCTCACGCCCGCGACCAGAAATTTAGCCGTCTGCCCCTCATACAACATATGCCGCCCGCCCGGGTGATCGAAGGTCTCGACCTGTGGGACATGTGGCAGCTAACCCGGCCGGATGGCAGCCCTGTCATTGCTGATGAACGCGAATATTGGTTCTTTCTGGCAACTGCGATGCTGGACGATCCGGAAGACCGCCACGACATCGCCCGCATTCGCTTTACAAGTCGTGGTACGGACGGGTGGCGGGATCACGGCTGGTTATTGCCCGATGGATGGTCGCCTGGCAGTCGGGAATGGTCCGGTTGCTCAGTACTTGCGGAA…	MPIGMSGNGNAINHPQTMGTHLSKEWIAHARDQKFSRLPLIQHMPPARVIEGLDLWDMWQLTRPDGSPVIADEREYWFFLATAMLDDPEDRHDIARIRFTSRGTDGWRDHGWLLPDGWSPGSREWSGCSVLAEDGRTVTLYFTATGQRDGPHSFEQRLFETHAEFEFDGDMPVFRNWSKPVQSVAADGHWYKIADQIVAPAHGIWGFRDPCFFRDPADGAEYLLFTGSAGWTDNRLDGVIGLATRTMDGWTLQPPLIEAVGVNSEMERPHVIVRDGLYYCFWSSHGRRHAADVGAPTGLYGMVAERFAGPWRPLNGTGLVAANPVDSPLQAYCWWVSSEGNVISFIDYPGAKGTEPPQARKERRAMFGGTVAPVFSLIFDGDVVQPQPACEWE	393
GH78-1	NNNEINPD_03250	GH78	ATGATGAGGATGGGCACATTGCTGGCTGCTTCGCTGATGTTGGGCGCTGCGCCCGCCGCTATCGCTCAGACGGGTAGCGCTGAGGGTTGGATCAGTCATGCGGAGGCGGGGCCGACGGTGCGCCCGATTGTACTGCATTTCCGCCGCACGCTCGATCTGCCGGGCAAACCGCGTTCTTATACGGTGCGAGTGACGGCAGATAATCGGTTCATATTGTTTGTGAATGGCGGACGTGTGGCGGTGGGGCCTTCGACGGGCGATATCGCCCATTGGCGCGAGGAGAGCATCGACCTTGCGCCCTATATGAAGGCGGGCGTCAACGTCATCGCGGCGACGGTGTGGAACGGGGTGCAGCCGCTGAAGCTGCCCGCCAATGCCACGCCCGCGCAGGTTTCGGCG…	MMRMGTLLAASLMLGAAPAAIAQTGSAEGWISHAEAGPTVRPIVLHFRRTLDLPGKPRSYTVRVTADNRFILFVNGGRVAVGPSTGDIAHWREESIDLAPYMKAGVNVIAATVWNGVQPLKLPANATPAQVSAAQGNSLFTNTAPLFQQSVATGLRLIGEGEAAELSTDREGWRVKRDEGRGFANGWGQVKRWYYVAGNPEKIDAAKADFDAAGPTEQGEGWQDAVPAPDAAKRTLVADRLPQQSYTPVAAGKVVRTDLPAAMAFPARAVTIPANSKATLLIQRDAMVSAYPQLDVSGGKGAAIKLLWTEALYDAQGRKGDRNLIEDRKPIGIWDSFIADGKKRSFAPLWWRTWRYAEITVETKDQPLVLEGLRAYETGYPFQQVGKFESDDSELARIF…	814
GH102-1	NNNEINPD_02391	GH102	ATGAACTTCAGGCAGCCGTGGGCAGGGCTGTCGGCTGCGCTGCTCTTGTCGGCATGCGCGGGCGGTGTCATCCCACCCGGAGCGACAGGTCCTGCCCCTTCAAGGCAAGTGCGCGGCTCCGAGGCCCCGGTCAGCGCAGTTGCCGCTACGCCGCGCCCAGCTTTGCCGTCCGCTACGCCATCGACCCAGGCCGTTGATAATTTAACGGCGGTCGCCGCCGGAGTTACGCGTGGTCCCGATATTACACCACTGATCGAAGCGGGAGAGCGTTCACGCAAGGCGCTGGAGGCATTTCGTCTTTCCTGCCCGTCGCTGATGAAGCGCATCGATCAGAGCGGCCTTACAAAAGGGTCGGACTGGAACAACGCCTGCGCTGCTGCGTCCAGCTGGCCAGGAGCG…	MNFRQPWAGLSAALLLSACAGGVIPPGATGPAPSRQVRGSEAPVSAVAATPRPALPSATPSTQAVDNLTAVAAGVTRGPDITPLIEAGERSRKALEAFRLSCPSLMKRIDQSGLTKGSDWNNACAAASSWPGASANEFFARYFEAVQVGPGAAFVTGYYEPEISGSRTEQAGYQVPIYRRPPELIDVNLGLFSDSLKGKTIRGKVQGSNFVPFDERSQIVAGALAGRGLELAWAADPVEFFFLQVQGSGRLLLPSGDVMRIGYDGQNGRDYAGIGKLMKDRGLIQAGSMQDIMAWLRANPVEGAQIMNENKSFVFFRELTGPGPIGAMGVPVTAEATVAADPRYVPMGAPVLLSLDRAEPNGVWIAQDTGGAIKGANRFDSFWGVGSRARSIAGGMSAR…	417
GH103-1	NNNEINPD_01508	GH103	ATGCGTTCAACCATTCACTCGCTTCTACTGCGTCTTGCCGTCGTCACGGCGGGCAGCTTGATGGCGGGGGCTGGCATGACGCAGGACATGGCTCAGGACGCCGGTTTCCGCAGCTATCTGGAAACGCTTCGGCCAAAGGCGCAGGCGATGGGCATACGCTCTTCCACGCTGGATTCCGTCTTCCCAACGCTCACGCCGAACTCACGGGTTGTCCAACTGGATCAGAACCAGCCGGGGGGAGGGGCCTATTCACCCATTCCCAATTTCGAACCCTACAGGCGTCAGCATGTCGATGCCGCGCGCATCAGCCGTGGCCGCACCGCCTATCAGGCAAACCGTGCCCGGCTTGCCCGGATAGAGGCGGAAACCGGCGTGCCTGAGGAAATCATGGTCGCGATC…	MRSTIHSLLLRLAVVTAGSLMAGAGMTQDMAQDAGFRSYLETLRPKAQAMGIRSSTLDSVFPTLTPNSRVVQLDQNQPGGGAYSPIPNFEPYRRQHVDAARISRGRTAYQANRARLARIEAETGVPEEIMVAIYGHETNYGSYTGDFDLIRSLATLSYEGRRRTLFEPELLATLKMLDNGVPRSRLVGSWAGATGYPQFLPSVYLRLGKDGDGDGRVDIWNSEADALASIANYFVNAGWRRGQPWGVAVSVPDGFNRASVAARTAPARCLRVFNRHSRWLTMAEWRSRGIVPAGGSWPADTVLATLLEPDGPGKTAYLLTSNYRAILDYNCSNFYALSVGLLADAVRQ	348
GH106-1	NNNEINPD_03248	GH106	ATGACAGCGAAGCGTTTGATGAAGAACTGCCTGCTGGCGGCAACAGCTATGTTTGCACTTGTCGAGGCTCCGGCTTTTGCAGGTCCGCTGGACGATCATTTCCAGAGCCCGCCCGTCGATGCTCGCCCCCGACTGCGTTGGTGGTGGCCGGGCGATGCAGTGACGGATCAGGAATTGCAGCGTGAGCTGAAGCTGATGGCGGACACCGGATTTGCCGGTGCGGAGATTCAGTCGTTCACGCCCAATTTCGTGACGCTTACGCCGGACGAGAAGGCACGCGTCGATCAATATGCCGAGCCGTCCTTCTTCGCCCATGTCCGTGCTGCGGCGGAGGCGGCGAAGGCATTGGGCCTGACGCTGGACTATACGCTGGGTTCGTCCTGGCCGTCCGGCGGCGGC…	MTAKRLMKNCLLAATAMFALVEAPAFAGPLDDHFQSPPVDARPRLRWWWPGDAVTDQELQRELKLMADTGFAGAEIQSFTPNFVTLTPDEKARVDQYAEPSFFAHVRAAAEAAKALGLTLDYTLGSSWPSGGGFAITPELAFTELSMASTQVKGGEAGPIKLNIPKRTRRLGALNMFDARVKDPKVADWGKRMEGRARTVAVVAVKGQAPELQPSAPGAMGLTLTPWRDVVTAGTLDPSSSVVLTSKLRDDGTLDWTPPPGDWQIFVFRQYASDVGVLGAAGQGPQLILDHMNPQAFAAHVARVGDPLGNDPVGIRSTFVDSLELMQDIQWGPELLQQFRKRRGYDLTPYLPFVVQPGWMQAWSEHWSPPYFDTANSDVAERVRADYRRTVSDMMIEGF…	956
GH106-2	NNNEINPD_01951	GH106	TTGACTGGTCCGCTTCAACGCGCCGATTTCACGCGCATGATTTGTCAGACAAAGCCACGCGCACGAGTCCTCCAGTCACTTCCGTCAATGCTGCTCGCGGTGTTCGCGCCGTTGATGGCGATTGGCGCGCCCACGGCGGCTGCGCAGGATGACAAGTTGCTGGAGGCATTCCGGTCACCGCCTCTCGCCGCCAAGCCCCGGGTGTGGTGGCATTGGAACAGCGGACAGATCAGCGCCGCCGGGATCGCAGCTGACCTCGACTGGATGCAGAGGATTGGCCTTGGCGGATACCAGGCGTTCGACGTCGATCTTGGCGCGCCTCGCGTGGTGGAAAACCCTTTGCCCTACATGAGCGAAGGCTGGAAGGAGGCTTTCAAGCAGGCCGTCGACCAGAGCCTG…	MTGPLQRADFTRMICQTKPRARVLQSLPSMLLAVFAPLMAIGAPTAAAQDDKLLEAFRSPPLAAKPRVWWHWNSGQISAAGIAADLDWMQRIGLGGYQAFDVDLGAPRVVENPLPYMSEGWKEAFKQAVDQSLVKGFDIGVAGSPGWSETGAPWVKPEQAMKKYVWSETKLTGGQPFTGKLASPPSSAGLFQNNRAGFGSSGFYRDARVIAFRTPGSAILPTPVISASGGSFTAEKLTDGDVVAASELAPVSSGGEAWLQFDYGLPVTVRAVTVATGSYAHFGGRGGAGLGPDARLEASSDGRSWRQVGGLETAGPQRTTAVPAATARWFRVVVPAGKEPAGKSSGLNLGTSTAGKLLVSELVLHGAPMVNAWESKAGFVLSRDYYALATPSAAGAVRA…	1153
GH106-3	NNNEINPD_00689	GH106	ATGATGCGTGGAAGTTCGTTCCCATTGACGTTGGCGCTGATGATTTGCGGCAACCATGCCGCTCCTGCCATTGCCCAAAACGCCGGAGCGCCTTCTCTTGGCGCAGATATATTCCAAAATCCTCCCACTTCTGTGCGGCCTACTTATCGCTGGTGGCTCCCGCTTGCGGCGGTGGAGGAGGATGAACTTCGCCGGGAAATCGACCAGATGGCGGAGGCGGGTGCGGGCGGCATAGAGGTTGCCGCCATGCCGGTGCCAGGCGATATCGGCAAGGATCTTGCATTTTTGCGCGAATATGGTTTCGGCACCAGCCGCTGGTCAAAAATGTTCGAAACCATATTCGCTCATGCAACCGGAAAGGGCCTGCGCGTCGATGTGATGGTCGGGCCGCATTGGCCG…	MMRGSSFPLTLALMICGNHAAPAIAQNAGAPSLGADIFQNPPTSVRPTYRWWLPLAAVEEDELRREIDQMAEAGAGGIEVAAMPVPGDIGKDLAFLREYGFGTSRWSKMFETIFAHATGKGLRVDVMVGPHWPTSVPSVSNLDDPAAQQQLVAGYARIAPGKRWGAPLPVPTRSSADPKARRTLVAVLAARCATDACPETGGTRMIDPQSVQDLSAKVAKDGTLAWTAPAGASPWWVMAFYQTADGQKLDNLSASTPNYVIDHIGPAGARAVTDFYDRSILTPRLRSLIRMNRGSLFEDSFEPSEGLKWTSTFMAEFKRRRGYSLTPYLPLLVGGGVGARKGFFDYADVGERVREDYRQTFSDLYGDNHMKPYARWAHRVGMKTRLQVEGGPMEMADLA…	830
GH108-1	NNNEINPD_00003	GH108	ATGGATATTTCGGCACTGATTGACGAGGTGATCGCGCGCGAGGGCGGTTTTAGCCATCATCCGGCGGATCGGGGCGGGCCTACGAATTTCGGAATCACCCAGGCCGTCGCGCGGGCCAATGGCTATGCGGGCGACATGCGGAAATTGCCGCGGACGCTGGCCGAGACGATCTACCGAAGGCTTTATTGGGAACGGCCGGGCTATGCCTTTGTCGCGGAGGCCACGCCGGACATCGCCGCCGAATTGTTCGACAGCGCAGTGAATATGGGGCCGGGCACGGCCACCGGCTTCCTGCAACGGGCGCTCAACGCGCTTAATCGCAATCAGAAGGACTATCCCGACCTGAAGGTCGATCGCACGATCGGCGCCAAGACTTTGGCGGCGCTGAGCGCATTTATG…	MDISALIDEVIAREGGFSHHPADRGGPTNFGITQAVARANGYAGDMRKLPRTLAETIYRRLYWERPGYAFVAEATPDIAAELFDSAVNMGPGTATGFLQRALNALNRNQKDYPDLKVDRTIGAKTLAALSAFMALRGKAGEKVLLKAVEALQGERYLALAESRPANEAFLYGWLANRVG	179
GH109-1	NNNEINPD_02889	GH109	GTGAAGCCTGTTCGTTATGGCATGATCGGTGGCGGGCAGGGCGCCTTCATCGGCGGCATCCACCGCACCGCTGCGGCGATTGCCGGAAACTGGCAGCTCGTCGCCGGGGCTTTCTCATCGACGCCGGAGAAATCGAGGGCTTCGGGCGCCGAGATCGGCGTAGATCCGGCCCGGACCTATGGATCGTGGGCCGAAATGCTTGAGCGCGAAGCGGCGCTACCGGAAGGTGAGCGGATCGAGGCGGTGGCGATCGTCACCCCCAATCACATGCATGCCGCGCCTGCCGTGGCGGCCATGGAAGCGGGCTTCGACGTGATCATTGACAAGCCGCTGGCCGACACGATGGAAAACGCCAAATCCATCGCTGACGCCGCCGCGCGAACTGGCCGCCAGATCGCG…	MKPVRYGMIGGGQGAFIGGIHRTAAAIAGNWQLVAGAFSSTPEKSRASGAEIGVDPARTYGSWAEMLEREAALPEGERIEAVAIVTPNHMHAAPAVAAMEAGFDVIIDKPLADTMENAKSIADAAARTGRQIAVTHTYTGYPLVKQARELVRGGQFGPVRRVAVKYMQDWLSRASDLEGNKQAAWRVDPKQSGDAGAFGDIGTHAANLVEFITAERITGICAELTMLPGRAIDDDGAALFRLSGGGKGTLTASQICVGDINDLAIDIYCEHAGFHWRQEEPNTLRIGYRDKPTEIWHAGANRAYLSPEVLAIQRTPAGHPEGYLEAFANIYRSFGEQIRGAAAPVGEPGYATMEDTLAGMRFIAAALESSRRGAVWVDL	379
GH109-2	NNNEINPD_02861	GH109	ATGAGAATCGCGCTGGCCGGTGCGGGAGCTTTTGGTGAAAAGCATCTGGATGGTCTGAAGAATATCGACGGCGTGACCGTCACCTCGCTGGTTGGGCGCAATTTGGAGCCGACGCAGGCGATCGCGGCAAAATATGGGATCGGGCATGCGACGACTGAGCTGGCCGAGACGCTGGCGCGCGATGATGTCGACGCGGTTATCCTGTGCACGCCGACGCAGATGCATGCGGAACAGGCGATCGCCTGCATGGATGCGGGCAAGCATGTGCAGGTCGAGATACCGCTGGCCGATAGTTGGGCCGATGCGCAGGCGGTATTGCGCAAGCAGGAAGAGACGGGGCTGACCTGCATGGTCGGGCATACGCGGCGCTTTAACCCGAGCCATCAATGGGTGCATCGG…	MRIALAGAGAFGEKHLDGLKNIDGVTVTSLVGRNLEPTQAIAAKYGIGHATTELAETLARDDVDAVILCTPTQMHAEQAIACMDAGKHVQVEIPLADSWADAQAVLRKQEETGLTCMVGHTRRFNPSHQWVHRQVKAGAFNVQQMDVQTYFFRRKNINAKGEARSWTDHLLWHHAAHTVDLFAYQAGRIVDAHAMQGPIHAELGIAMDMSIQLKSESGAICTLSLSFNNDGPLGTFFRYIGDTGTYIARYDDLFNGKEEPIDVSRVDVSMNGIELQDREFVSAIREGREPNSSVAKVFDCYRVLGELEKQLG	312
GH109-3	NNNEINPD_00750	GH109	ATGGAGCCAGTCCGTTACGGTATGATCGGCGGCGGGCGAGGCGCCTTCATAGGTGGTGTCCACCGCACGGCCGCCGCCATCGCAGGTAACTGGCGGCTGACGGCTGGCGCTCTTTCATCCGATCCTGAACGGGCCAAGGCGTCTGGCGCCGAAATTGGCCTTCCTGCCGATCGTGTTTACGGCTCTTGGCCTGAAATGCTGGAGCGTGAGGCGGCCTTGCGGCAAAGTGAGCGGATCGAGGTGGTGTCGATCGTCACACCCAATCATATGCATGCCGCCCCGGCCATAGCGGCGCTGGAAGCAGGGTTCGACGTCATAATCGACAAGCCCCTGGCCGACACGATCGAGAATGCCAAGGCCATTGCCGATGCAGTGGAACGGACCGGGCGACGGATCGCC…	MEPVRYGMIGGGRGAFIGGVHRTAAAIAGNWRLTAGALSSDPERAKASGAEIGLPADRVYGSWPEMLEREAALRQSERIEVVSIVTPNHMHAAPAIAALEAGFDVIIDKPLADTIENAKAIADAVERTGRRIAVTHTYTGYPLVKQARQLVTSGQFGAVRRVSVKYTQDWLSRAADLVDNKQAAWRTDPNQSGDAGAFGDIGTHAANLVEFITGERITLMCAELTMLPGRAIDDDGAALFRLSGGGRGTLTASQICVGDINDLAIDIYCAEAGLHWRQEEPNTMRIGYRDRPTEIWHAGANRAYLAPDIRAIQRTPGGHPEGYLEAFANIYRIFGEQLRGATRSEESPGYATMDDALRGMRFIAAALESSRRGAVWVDL	379
GH136-1	NNNEINPD_03218	GH136	TTGCTGAAATCATTGGCCGCCGCATCCCTTCTTGCCCTATCCTCAGGCTTCGTTGCGACGGCCAATGCCGAAACCTATTATGTCAGCTCGGCGCAGGGCGACGACAGCTTCAACGGCACCTCACCAACGCAGCCGTGGCGCTCTCTCTCCCGCCTATCGACTTTCCCACTGCAACCAGGCGATCAGGTTAAGCTGATGGCGGGATCGGTATGGCGAGAGCCTCTCACCCTCACCCGGTCGGGCAGTGAAAAGGCGCCCATCACCGTCACCTCTGACGGGACAGGGTCCCGCGCGCGCATTGATGCAGGCGGCGTTTCCCCCCATGCCGTGGGCATCATCAATGCGGATTATGTGACGGTCAGCGGCCTCGAAGTCACGAACGACAGCCCCCTTCCCGCC…	MLKSLAAASLLALSSGFVATANAETYYVSSAQGDDSFNGTSPTQPWRSLSRLSTFPLQPGDQVKLMAGSVWREPLTLTRSGSEKAPITVTSDGTGSRARIDAGGVSPHAVGIINADYVTVSGLEVTNDSPLPAHRTGVLISAEDRGITRGIRIRDMYIHDVRGTNDRKDNGGIVFRATGQKLPTRFDDLIIERNIVWRVDRSGIAGISDQVTSSNWFPSEKVVIRDNYVEDVGGDGIVPRGTNGALIEHNIVRYAGSRAPGYNAGIWQWSTDHSLIQLNEAAYTRTRYDGQGFDSDFNSRRTTFLYNYSHDNAGGFLLICSPGQDDSANIGNHRTVARFNVSRNDGTRIFQIAGNVSDALIEKNVVHVGKAMDVQMVVATQWDGWARGVRFRSNVFKVA…	511
GH151-1	NNNEINPD_03419	GH151	ATGGACTTGAAAGCGAACGGCGAGATCTCGCGCCGCGATCTCGTACGCGCCTTGCCCACGGCATCTATGATAAGCGCCATTCCCGGCCCGGCCTGGTCCGCCCTGAACATCGGCGGCTTTAACCGGCGCGAATGGTGGAAGCATGAATATCGCGTAGTCCAGACCAACCTGCGCGAAATCGACGTCCTGGAAGATCCGCGAGAGATCGCCCGGCAAACCCGCGCCTTCGGTGCGAACATGATCGTGTCGAACATCGGCGGGATCGTTGCCTTCTATCCCACTGAGCTGCCGCTCCACTATCGCAACCCCTATCTGAAAAACGATTTCGCAGGCGAGATGGTCACCGCCGCCCATGCCGAAGGGCTGGCCTATATTGGCCGCTTTGACCTATCCAAGGCG…	MDLKANGEISRRDLVRALPTASMISAIPGPAWSALNIGGFNRREWWKHEYRVVQTNLREIDVLEDPREIARQTRAFGANMIVSNIGGIVAFYPTELPLHYRNPYLKNDFAGEMVTAAHAEGLAYIGRFDLSKAMQPAYDAHPEWFMRNRDGSPREYAGTYQACPNGGWAQDYSLQILKEGVERHDVDGMFFNMTGFVRTDYSDVDHGICVCDNCKRRFRELYKLDLPKNEDGTDPNWDAYQQFQTRVMTELSAKARAVIEAARPHVPLMDFFGGVVARGEVQRRVSRKAPEWPYAMGEQTRALMALAPGKAFSATSTAHMDYPWRQVTESTENHILRFAQALGTGAKLDLYLMGTLNDQDDPRFLPPVSRLFHWHAANEQHYAGLTPAARVAIYNMGSI…	718
