# Supplementary material for: Tomato root-associated Sphingobium harbors genes for catabolizing toxic steroidal glycoalkaloids
Source: mBio. 2023 Sep 29;14(5):e00599-23. doi: 10.1128/mbio.00599-23 (PMC10653915; doi:10.1128/mbio.00599-23)
Supplement: DATA SET S3 — Primer sequences used in this study. [file mbio.00599-23-s0003.xlsx]

## Sheet: DATA SET S3
DATA SET S3 Primer sequences used in this study.
Underlined and lower-case text indicates restriction enzyme sites and homology sequences with each end of the linearized pET22b, respectively.
Primer names	Sequences (5' to 3')	Description
Sp3βHSD1_F	CATATGACTGGCAGGTTGCAAGACAAG	Sp3βHSD1 cloning
Sp3βHSD1_R	CTCGAGATCCACGCCCGGCGCACCGG	Sp3βHSD1 cloning
Sp3βHSD2_F	CATATGACTGGCAGGTTGCAAGACAAG	Sp3βHSD2 cloning
Sp3βHSD2_R	CTCGAGTATCGAGCTTAGCGATGCGGG	Sp3βHSD2 cloning
SpGH3-1_F	CATATGAAGAATTCCTCATCCATCCTGTTGC	SpGH3-1 cloning
SpGH3-1_R	CTCGAGGGGCCTCCGGATCATACGGT	SpGH3-1 cloning
SpGH3-1Δ24_F	gaaggagatatacatATGCGCGATACCCGGAAGTCA	insertion of SpGH3-1Δ24 into pET22b
SpGH3-1Δ24_R	ggtggtggtgctcgagGGGCCTCCGGATCATACGGT	insertion of SpGH3-1Δ24 into pET22b
SpGH3-3Δ30_F	CATATGGCGGCTGTGCGCCGTCC	SpGH3-3Δ30 cloning & insertion into pET22b
SpGH3-3Δ30_R	CTCGAGAGCAGTGACTTCGAACATAACCTTAAGGC	SpGH3-3Δ30 cloning & insertion into pET22b
SpGH3-4_F	CATATGGAGGATTTTGTGGCGGAGC	SpGH3-4 cloning
SpGH3-4_R	CTCGAGGGCGACCGTCAGCTTCACTG	SpGH3-4 cloning & insertion of SpGH3-4Δ26 into pET22b
SpGH3-4-Δ26_F	CATATGCAAATGGGAGGCAGGGCCGT	insertion of SpGH3-4Δ26 into pET22b
SpGH39-1_F	CATATGTGGAACCGTAGGGAAATCATGGG	SpGH39-1 cloning
SpGH39-1_R	CTCGAGGGCCTTCAACTCGATCAGCGC	SpGH39-1 cloning & insertion of SpGH39-1Δ26 into pET22b
SpGH39-1Δ26_F	CATATGCAGGGGGAACAGGAGCAGGT	insertion of SpGH39-1Δ26 into pET22b
SpGH78-1_F	ATGGGCACATTGCTGGCTGC	SpGH78-1 cloning
SpGH78-1_R	CTAGCGCACCGGCACCTTCA	SpGH78-1 cloning
SpGH78-1Δ22_F	gaaggagatatacatATGCAGACGGGTAGCGCTGAG	insertion of SpGH78-1Δ22 into pET22b
SpGH78-1Δ22_R	ggtggtggtgctcgagGCGCACCGGCACCTTCAG	insertion of SpGH78-1Δ22 into pET22b
SpGH106-1_F	ATGACAGCGAAGCGTTTGATGAAGAAC	SpGH106-1 cloning
SpGH106-1_R	TCACCGTTGCGCCTCCAGTT	SpGH106-1 cloning
SpGH106-1Δ27_F	gaaggagatatacatATGGGTCCGCTGGACGATCAT	insertion of SpGH106-1Δ27 into pET22b
SpGH106-1Δ27_R	ggtggtggtgctcgagCCGTTGCGCCTCCAGTTTC	insertion of SpGH106-1Δ27 into pET22b
