# Supplementary material for: Tomato root-associated Sphingobium harbors genes for catabolizing toxic steroidal glycoalkaloids
Source: mBio. 2023 Sep 29;14(5):e00599-23. doi: 10.1128/mbio.00599-23 (PMC10653915; doi:10.1128/mbio.00599-23)
Supplement: DATA SET S4 — Public genome assembly used in the comparative genomic analysis. [file mbio.00599-23-s0004.xlsx]

## Sheet: DATA SET S4
DATA SET S4 Public genome assembly used in the comparative genomic analysis.
RefSeq Assembly Accession	Assembly Name	Strain Name	isolation source	Submission Date	Submitter	BioProject Accession	BioSample Accession
GCF_000091125.1	ASM9112v1	Sphingobium indicum UT26S	gamma-hexachlorocyclohexane-contaminated soil	2010-03-31	National Institute of Technology and Evaluation (NITE)	PRJDA19949	SAMD00060927
GCF_000147835.2	ASM14783v3	Sphingobium chlorophenolicum L-1	freshwater sediment	2011-05-26	US DOE Joint Genome Institute (JGI-PGF)	PRJNA50015	SAMN00016829
GCF_000264945.2	ASM26494v2	Sphingobium indicum B90A	sugarcane rhizosphere soil	2016-12-12	University of Delhi	PRJNA50313	SAMN02471717
GCF_000283515.1	ASM28351v1	Sphingobium sp. SYK-6	Pond for the treatment of waste liquor from a kraft pulp mill	2011-08-31	National Institute of Technology and Evaluation	PRJNA67115	SAMD00061118
GCF_000943805.1	ASM94380v1	Sphingobium sp. YBL2	soil	2015-03-04	Nanjing Agriculture University	PRJNA275028	SAMN03338718
GCF_001078495.2	ASM107849v2	Sphingobium yanoikuyae SHJ	soil	2017-10-30	China University of Geosciences	PRJNA239177	SAMN02666059
GCF_001456115.1	ASM145611v1	Sphingobium baderi DE-13	soil	2015-12-03	Nanjing Agricultural University	PRJNA300354	SAMN04219548
GCF_001563265.1	ASM156326v1	Sphingobium sp. TKS	gamma-hexachlorocyclohexane-contaminated soil	2016-02-18	Graduate School of Life Sciences, Tohoku University	PRJNA195946	SAMN04497510
GCF_001563285.1	ASM156328v1	Sphingobium sp. MI1205	gamma-hexachlorocyclohexane-contaminated soil	2016-02-18	Graduate School of Life Sciences, Tohoku University	PRJNA196450	SAMN04497574
GCF_001658005.1	ASM165800v1	Sphingobium sp. EP60837	soil	2016-06-06	Seoul National University	PRJNA323951	SAMN05188807
GCF_001713415.1	ASM171341v1	Sphingobium sp. RAC03	Algal phycosphere	2016-08-25	Los Alamos National Laboratory	PRJNA319832	SAMN04909708
GCF_002080435.1	ASM208043v1	Sphingobium herbicidovorans MH	soil	2017-04-06	Aarhus University	PRJNA380772	SAMN06647797
GCF_002288285.1	ASM228828v1	Sphingobium xenophagum C1	electronic waste-contaminated sediment	2017-09-08	Guangdong Institute of Microbiology	PRJNA397800	SAMN07488776
GCF_002355855.1	ASM235585v1	Sphingobium cloacae (JCM 10874)	waste water	2016-10-04	Ibaraki University College of Agriculture	PRJDB4885	SAMD00053320
GCF_002504085.1	ASM250408v1	Sphingobium yanoikuyae S72	rhizosphere of a Sorghum plant	2017-10-10	Instituto Politecnico Nacional	PRJNA312968	SAMN04510769
GCF_003609795.1	ASM360979v1	Sphingobium sp. YG1	marine sediment	2018-03-01	Japan Agency for Marine-Earth Science and Technology	PRJDB6740	SAMD00112194
GCF_003697265.1	ASM369726v1	Sphingobium yanoikuyae SJTF8	wastewater	2018-10-30	Shanghai Jiaotong University	PRJNA498042	SAMN10278466
GCF_003711185.1	ASM371118v1	Sphingobium sp. LF-16	soil	2018-11-05	Guangxi University	PRJNA396438	SAMN07426437
GCF_003967075.1	ASM396707v1	Sphingobium amiense (DSM 16289)	river sediment	2018-10-13	Ibaraki University College of Agriculture	PRJDB6948	SAMD00116355
GCF_004795815.1	ASM479581v1	Sphingobium sp. PAMC28499	soil	2019-04-16	Korea Polar Research Institute	PRJNA531530	SAMN11368554
GCF_005406185.2	ASM540618v2	Sphingobium sp. RSMS	Storage tank	2022-09-20	Bhabha Atomic Research Centre	PRJNA505139	SAMN10411096
GCF_005406185.3	ASM540618v3	Sphingobium sp. RSMS	Storage tank	2022-09-20	Bhabha Atomic Research Centre	PRJNA505139	SAMN10411096
GCF_006363875.1	ASM636387v1	Sphingobium fuliginis (ATCC 27551)	Water of rice field	2019-06-19	University of Hyderabad	PRJNA548252	SAMN12012140
GCF_009720145.1	ASM972014v1	Sphingobium sp. CAP-1	activated sludge of wastewater treatment plants	2019-11-28	State Key Laboratory of Urban Water Resource and Environment, School of Environment	PRJNA590604	SAMN13335983
GCF_009856545.1	ASM985654v1	Sphingobium yanoikuyae YC-JY1	sludge	2020-01-11	Graduate School	PRJNA594538	SAMN13520725
GCF_013001025.1	ASM1300102v1	Sphingobium yanoikuyae YC-XJ2	River sediment contaminated by e-waste	2020-05-09	Chinese Academy of Agricultural Sciences	PRJNA627344	SAMN14668047
GCF_014280435.1	ASM1428043v1	Sphingobium sp. KCTC 72723	Antarctic soil	2020-08-24	Ajou University	PRJNA630860	SAMN14846973
GCF_015074805.1	ASM1507480v1	Sphingobium fuliginis KK22	cattle pasture soil	2020-10-29	Yokohama City University	PRJNA655586	SAMD00011324
GCF_018286635.1	ASM1828663v1	Sphingobium phenoxybenzoativorans Tas13	waste water sludge	2021-05-06	Jiangsu University	PRJNA725594	SAMN18883861
GCF_018889915.1	ASM1888991v1	Sphingobium xenophagum PH3-15	La Roche-Posay thermal water	2021-06-16	L'Oreal	PRJNA600023	SAMN13781057
GCF_024611115.1	ASM2461111v1	Sphingobium sp. CFD-1	soil	2022-08-10	Nanjing Agricultural University	PRJNA766314	SAMN21841745
GCF_024611135.1	ASM2461113v1	Sphingobium sp. CFD-2	soil	2022-08-10	Nanjing Agricultural University	PRJNA766323	SAMN21842078
GCF_026427355.1	ASM2642735v1	Sphingobium sp. JS3065	chemical plant	2022-11-28	Shanghai Jiao Tong University	PRJNA867112	SAMN30184334
GCF_027627615.1	ASM2762761v1	Sphingobium yanoikuyae CC4533	missing	2023-01-11	University of West Georgia	PRJNA916700	SAMN32353074
