# Supplementary material for: Tomato root-associated Sphingobium harbors genes for catabolizing toxic steroidal glycoalkaloids
Source: mBio. 2023 Sep 29;14(5):e00599-23. doi: 10.1128/mbio.00599-23 (PMC10653915; doi:10.1128/mbio.00599-23)
Supplement: DATA SET S5 — The transcript levels of all genes in α-tomatine- and mock-treated RC1 cells. [file mbio.00599-23-s0005.xlsx]

## Sheet: DATA SET S5
DATA SET S5 The transcript levels (transcripts per million) of all genes in α-tomatine- and mock-treated RC1 cells.
The genes encoding enzymes identified in this study are highlighted in yellow.
Gene IDs	mock1	mock2	tomatine1	tomatine2
NNNEINPD_00001	5.81451	10.8408	69.4784	54.0998
NNNEINPD_00002	14.2438	52.0225	0	0
NNNEINPD_00003	0	0.144411	2.28999	0
NNNEINPD_00004	0	0.947494	11.865	26.7864
NNNEINPD_00005	3.76433	2.25007	12.8823	4.21042
NNNEINPD_00006	6.00198	13.564	137.437	74.7594
NNNEINPD_00007	1.14826	9.44127	44.824	42.8442
NNNEINPD_00008	4.3843	3.3939	24.8401	18.1865
NNNEINPD_00009	0	3.2244	21.601	22.0845
NNNEINPD_00010	59.1614	65.6339	188.567	161.533
NNNEINPD_00011	6.52961	7.64981	15.9912	14.3092
NNNEINPD_00012	0.868702	1.83794	5.83962	7.35924
NNNEINPD_00013	1.81629	1.73945	6.6585	8.35604
NNNEINPD_00014	1.6788	1.7029	8.36482	13.0084
NNNEINPD_00015	1.23981	1.3632	9.55436	8.52131
NNNEINPD_00016	2.90467	0.514747	4.94875	6.23895
NNNEINPD_00017	0	1.70712	14.1365	10.1191
NNNEINPD_00018	1.47869	1.69603	3.41612	4.77229
NNNEINPD_00019	1.6372	2.69503	6.52356	12.3726
NNNEINPD_00020	0.661722	1.84306	3.23741	3.61703
NNNEINPD_00021	1.66584	5.0902	12.8387	11.011
NNNEINPD_00022	0	9.16619	0	0
NNNEINPD_00023	0.348762	1.12333	1.51349	1.53038
NNNEINPD_00024	13.4709	19.8897	44.9049	34.6332
NNNEINPD_00025	27.6292	34.2106	183.992	92.4524
NNNEINPD_00026	3.61501	5.82967	40.8397	31.6391
NNNEINPD_00027	81.79	105.327	35.0131	28.45
NNNEINPD_00028	287.101	186.896	743.739	1165.89
NNNEINPD_00029	6.61367	1.73104	32.0537	56.9975
NNNEINPD_00030	2.12386	4.20489	4.7138	7.94774
NNNEINPD_00031	48.0779	51.5073	45.7825	97.9092
NNNEINPD_00032	1.3153	1.14785	2.59413	6.01453
NNNEINPD_00033	0.227037	0.280556	2.03091	2.84938
NNNEINPD_00034	0	3.74246	2.11046	0
NNNEINPD_00035	11.6796	14.1749	5.22658	2.28089
NNNEINPD_00036	0.313652	0.496356	2.99739	6.90492
NNNEINPD_00037	15.6083	23.9615	78.5343	83.0564
NNNEINPD_00038	1.61775	1.90205	8.50561	12.3331
NNNEINPD_00039	4.07783	4.5139	31.0144	12.5839
NNNEINPD_00040	0.769814	1.0315	11.7108	17.0429
NNNEINPD_00041	1.81191	2.02541	11.2157	8.19383
NNNEINPD_00042	3.91552	2.4051	16.48	11.9502
NNNEINPD_00043	5.86468	5.57537	8.32405	11.9885
NNNEINPD_00044	4.58636	2.94549	19.1675	15.3841
NNNEINPD_00045	1.14092	1.91139	17.5388	12.3003
NNNEINPD_00046	30.2301	40.3687	52.7605	31.7897
NNNEINPD_00047	25.3927	34.2247	21.1273	18.598
NNNEINPD_00048	3.54643	4.37084	96.1146	57.7251
NNNEINPD_00049	0.229019	0.226413	4.0533	3.42348
NNNEINPD_00050	3.28535	4.13176	49.7997	44.7685
NNNEINPD_00051	2.93361	3.31248	17.5783	14.8663
NNNEINPD_00052	13.0994	21.0397	54.8903	32.2882
NNNEINPD_00053	3.23676	7.10355	35.911	28.6787
NNNEINPD_00054	1.10795	3.10458	14.2974	12.1243
NNNEINPD_00055	1.18984	2.02732	7.63341	3.2476
NNNEINPD_00056	2.22315	1.21454	13.7433	6.80566
NNNEINPD_00057	5.82179	8.17854	146.782	70.2555
NNNEINPD_00058	8.52132	11.9654	21.8417	18.0964
NNNEINPD_00059	42.853	59.5694	50.6816	34.2341
NNNEINPD_00060	32.4885	44.299	39.9876	35.7061
NNNEINPD_00061	7.45921	17.6084	13.7444	18.2151
NNNEINPD_00062	4.18905	3.58779	5.8795	9.71268
NNNEINPD_00063	4.8068	10.6787	10.4751	7.24756
NNNEINPD_00064	25.5827	35.0453	39.1263	21.4596
NNNEINPD_00065	80.0263	60.0333	61.1394	57.8736
NNNEINPD_00066	18.1195	37.1235	17.4506	14.4329
NNNEINPD_00067	26.1653	35.7454	19.3568	17.6962
NNNEINPD_00068	1.38121	1.9429	38.1196	29.9105
NNNEINPD_00069	3.54046	4.90311	26.1182	14.1741
NNNEINPD_00070	2.9421	4.20706	29.7532	21.6289
NNNEINPD_00071	3.09794	5.69106	6.72242	5.40458
NNNEINPD_00072	45.1823	69.2391	59.0539	30.6152
NNNEINPD_00073	42.7966	47.4243	57.4203	58.5314
NNNEINPD_00074	11.4004	18.2712	24.4802	0
NNNEINPD_00075	12.3752	21.7303	40.155	37.8544
NNNEINPD_00076	55.7751	76.2239	161.756	123.288
NNNEINPD_00077	13.9858	22.4156	26.7378	23.5743
NNNEINPD_00078	1.69235	0.736789	4.02942	2.90587
NNNEINPD_00079	1.74078	3.68323	12.406	14.0087
NNNEINPD_00080	8.20739	8.19266	68.6746	55.7657
NNNEINPD_00081	5.10616	6.48532	44.6558	31.2242
NNNEINPD_00082	1.20106	6.5067	17.0677	31.3125
NNNEINPD_00083	3.59565	7.11977	21.8673	22.7413
NNNEINPD_00084	42.6603	33.9639	140.209	113.666
NNNEINPD_00085	20.805	36.8578	93.6157	101.616
NNNEINPD_00086	2.60668	1.67432	27.3632	14.2979
NNNEINPD_00087	2.43	2.1089	21.4788	22.8682
NNNEINPD_00088	1.44137	1.46323	14.156	9.03706
NNNEINPD_00089	3.78746	4.47159	8.63692	9.89322
NNNEINPD_00090	73.5969	78.2861	340.859	257.259
NNNEINPD_00091	6.65106	4.77728	13.3513	14.9616
NNNEINPD_00092	95.6259	87.2592	47.7658	21.6809
NNNEINPD_00093	2.96656	2.88694	16.7444	16.4141
NNNEINPD_00094	0.773317	0.662274	2.39858	3.80698
NNNEINPD_00095	3.26188	6.96608	25.5449	21.4615
NNNEINPD_00096	4.56813	4.52138	39.9462	41.6651
NNNEINPD_00097	4.37977	4.73996	26.0067	20.9416
NNNEINPD_00098	0.697524	0.691281	6.45458	7.25697
NNNEINPD_00099	0.388995	1.24897	9.59709	5.56206
NNNEINPD_00100	1.91651	4.3268	18.4027	13.4379
NNNEINPD_00101	2.14652	3.87157	13.1794	9.19482
NNNEINPD_00102	13.1007	11.0373	52.8734	32.3434
NNNEINPD_00103	10.6636	10.3721	33.3255	15.7139
NNNEINPD_00104	15.1981	30.6373	148.588	101.4
NNNEINPD_00105	0.141224	0.487083	6.08231	5.88605
NNNEINPD_00106	1.97365	3.32254	8.57933	5.70964
NNNEINPD_00107	3.14308	2.5809	8.82939	2.51419
NNNEINPD_00108	1.3459	1.0488	3.11556	7.19306
NNNEINPD_00109	1.80753	1.64459	14.0587	7.71831
NNNEINPD_00110	0.590792	1.65378	30.3968	21.2243
NNNEINPD_00111	3.49959	7.53278	36.4057	30.163
NNNEINPD_00112	0.133241	0.132548	0.950603	2.50383
NNNEINPD_00113	0	0.369799	2.52866	0
NNNEINPD_00114	0.133098	0.460894	4.87957	11.1998
NNNEINPD_00115	0.968304	1.52191	5.91694	5.4073
NNNEINPD_00116	15.1392	26.5992	10.7524	7.19297
NNNEINPD_00117	5.50255	3.37468	13.0947	6.52476
NNNEINPD_00118	15.635	30.2906	41.1796	38.9032
NNNEINPD_00119	51.494	68.6114	82.8732	99.6442
NNNEINPD_00120	13.0234	18.0992	37.0266	25.5128
NNNEINPD_00121	2.43528	2.76479	16.5289	7.18267
NNNEINPD_00122	511.789	1076.26	1312.39	1820.38
NNNEINPD_00123	4.5829	4.18006	35.1135	26.6378
NNNEINPD_00124	5.0822	6.49853	7.37507	6.0295
NNNEINPD_00125	6.27673	4.59127	190.931	99.8335
NNNEINPD_00126	13.844	19.3561	12.1423	12.4034
NNNEINPD_00127	120.768	168.902	86.563	50.1234
NNNEINPD_00128	3.84759	12.8415	45.4316	36.5335
NNNEINPD_00129	14.4776	16.1778	95.8142	81.9715
NNNEINPD_00130	1.23289	5.83582	16.9497	23.4024
NNNEINPD_00131	2.81777	2.80661	25.5295	9.39146
NNNEINPD_00132	3.36598	6.28824	17.1221	13.0532
NNNEINPD_00133	1.16182	0.582616	0	2.34222
NNNEINPD_00134	5.70403	12.5725	39.1878	31.4841
NNNEINPD_00135	27.374	46.3123	195.574	171.744
NNNEINPD_00136	1133.53	858.141	2236.78	1819.27
NNNEINPD_00137	0.225293	1.00684	2.12573	0
NNNEINPD_00138	2.46577	1.99646	1.84406	9.1498
NNNEINPD_00139	5.2984	5.9105	9.20559	14.1747
NNNEINPD_00140	13.1766	12.761	68.9947	39.2809
NNNEINPD_00141	17.1527	12.0419	81.1659	62.4866
NNNEINPD_00142	1.07311	7.09327	8.7211	11.3502
NNNEINPD_00143	209.526	259.241	603.039	555.908
NNNEINPD_00144	30.4808	36.4366	26.5973	21.6947
NNNEINPD_00145	1.49789	5.13636	15.5419	36.1575
NNNEINPD_00146	118.441	121.702	808.771	519.201
NNNEINPD_00147	25.6704	19.3066	121.222	70.7794
NNNEINPD_00148	27.4567	35.4412	98.8404	74.0362
NNNEINPD_00149	12.6976	7.78422	40.8134	38.4781
NNNEINPD_00150	3.59493	8.45989	70.7344	69.5336
NNNEINPD_00151	12.7398	5.76431	24.4344	33.7481
NNNEINPD_00152	0.784417	1.06987	0.975741	1.89014
NNNEINPD_00153	0	1.1755	5.75847	5.37076
NNNEINPD_00154	33.6152	48.2228	109.626	92.0319
NNNEINPD_00155	12.8364	13.6386	57.6081	47.639
NNNEINPD_00156	5.79482	7.52316	50.6914	19.6161
NNNEINPD_00157	0.673645	3.33726	7.05127	6.62465
NNNEINPD_00158	5.79482	11.1773	26.2723	7.64903
NNNEINPD_00159	0	4.80793	53.5862	81.6903
NNNEINPD_00160	2.23458	1.97731	7.58224	6.47776
NNNEINPD_00161	3.50357	2.83298	23.882	14.3659
NNNEINPD_00162	3.018	8.26171	11.6257	8.02476
NNNEINPD_00163	3.90408	7.82935	38.4123	17.3228
NNNEINPD_00164	2.32364	5.36007	43.6972	37.4755
NNNEINPD_00165	0.984694	1.89491	14.7851	9.72859
NNNEINPD_00166	5.11434	7.0826	27.0317	20.0903
NNNEINPD_00167	4.2432	2.4311	16.315	19.9851
NNNEINPD_00168	1.54347	1.82132	7.88007	5.65822
NNNEINPD_00169	1.53489	1.01217	9.28146	8.26824
NNNEINPD_00170	0.949617	1.02082	5.44071	5.08795
NNNEINPD_00171	0.397033	1.97471	12.545	5.57626
NNNEINPD_00172	1.23136	2.28623	7.33083	9.9224
NNNEINPD_00173	3.11878	6.10078	18.9214	24.3436
NNNEINPD_00174	8.90713	7.32421	42.0836	34.0987
NNNEINPD_00175	1.85795	3.09529	15.5233	9.15827
NNNEINPD_00176	4.39573	4.74197	9.44094	10.7882
NNNEINPD_00177	6.95577	8.60093	13.2817	12.0006
NNNEINPD_00178	15.8948	35.8876	92.2747	32.539
NNNEINPD_00179	0	0	0	0
NNNEINPD_00180	2.97512	2.85224	18.1772	3.14672
NNNEINPD_00181	0.84292	3.00465	4.56148	0
NNNEINPD_00182	30.8615	52.0225	226.67	250.771
NNNEINPD_00183	87784.6	70006.5	64794.4	68571.1
NNNEINPD_00184	1311	1892.44	2568.69	2053.79
NNNEINPD_00185	1593.1	1334.33	11686.2	6261.05
NNNEINPD_00186	291.998	734.096	1776.43	1684.33
NNNEINPD_00187	52.9568	102.112	177.853	202.765
NNNEINPD_00188	1.56833	2.75334	15.0949	10.6963
NNNEINPD_00189	27.1183	48.6656	82.7484	56.2973
NNNEINPD_00190	15.902	24.6996	27.5683	26.3829
NNNEINPD_00191	0	3.38487	16.3179	8.05488
NNNEINPD_00192	10.625	10.443	47.7473	39.198
NNNEINPD_00193	0.67946	0.25247	4.59674	3.22104
NNNEINPD_00194	0	0	1.30548	2.11915
NNNEINPD_00195	0.605953	0.648622	6.23506	6.20441
NNNEINPD_00196	2.71787	3.85898	21.8507	14.8195
NNNEINPD_00197	16.2679	22.3614	215.344	174.523
NNNEINPD_00198	1.06441	1.27019	4.0713	7.19356
NNNEINPD_00199	0.179402	4.29961	20.2584	9.24599
NNNEINPD_00200	6.56174	11.8812	27.4043	21.159
NNNEINPD_00201	1.33262	1.56042	8.39109	7.20387
NNNEINPD_00202	0.214623	1.50463	6.10477	5.30497
NNNEINPD_00203	2.36101	1.10581	15.7441	14.958
NNNEINPD_00204	4.76795	5.24732	13.0125	13.4387
NNNEINPD_00205	3.4191	6.7431	3.28761	2.44517
NNNEINPD_00206	14.5967	18.5768	9.85423	11.2654
NNNEINPD_00207	4.46743	4.49489	5.70519	5.13291
NNNEINPD_00208	1.08906	2.05434	10.4439	6.8631
NNNEINPD_00209	12.688	14.0406	25.0586	20.014
NNNEINPD_00210	1.91443	5.2934	18.352	13.0856
NNNEINPD_00211	2.41805	3.51949	16.8401	6.7916
NNNEINPD_00212	6.00058	6.81614	24.4428	26.8824
NNNEINPD_00213	5.02292	7.64066	21.0017	13.3426
NNNEINPD_00214	5.72444	9.93606	51.4178	35.0495
NNNEINPD_00215	7.35577	9.36269	69.3726	50.052
NNNEINPD_00216	1.15966	1.38239	17.9778	10.0821
NNNEINPD_00217	1.75237	2.50903	7.05807	4.44529
NNNEINPD_00218	0.515545	3.26043	12.6651	16.9135
NNNEINPD_00219	42.0657	58.3673	490.65	379.801
NNNEINPD_00220	15.2261	24.1155	104.978	61.2451
NNNEINPD_00221	5.64869	7.89663	33.7277	17.4346
NNNEINPD_00222	1.70079	2.38213	16.9236	14.6382
NNNEINPD_00223	3.25609	3.633	28.7424	24.4853
NNNEINPD_00224	42.8049	51.3321	59.7352	46.0499
NNNEINPD_00225	3.85843	6.17379	10.1516	9.75318
NNNEINPD_00226	31.2465	36.9513	63.8089	41.6726
NNNEINPD_00227	1.78475	0	6.48502	2.87431
NNNEINPD_00228	0.32342	4.51493	14.0759	21.1599
NNNEINPD_00229	0.0495229	0.268563	1.64752	5.13337
NNNEINPD_00230	5.39956	9.30176	104.908	42.8937
NNNEINPD_00231	203.295	244.185	563.171	400.283
NNNEINPD_00232	9.31981	9.40718	108.472	73.2401
NNNEINPD_00233	1.32893	1.53952	21.2389	20.25
NNNEINPD_00234	2.35325	2.72331	13.4102	10.507
NNNEINPD_00235	4.06577	5.49735	25.0645	19.1792
NNNEINPD_00236	0.784036	1.5572	1.85662	2.48095
NNNEINPD_00237	0.509595	1.43066	5.68087	2.78836
NNNEINPD_00238	0.510616	0.810666	3.85592	6.95159
NNNEINPD_00239	2.61872	0	3.17361	2.42814
NNNEINPD_00240	2.89914	4.03198	27.2919	22.7341
NNNEINPD_00241	8.58783	22.9592	69.9335	70.9064
NNNEINPD_00242	286.566	584.646	187.522	196.428
NNNEINPD_00243	18.5786	20.0054	17.3221	25.8437
NNNEINPD_00244	3.66767	3.18765	42.319	33.0145
NNNEINPD_00245	0	4.32941	10.1557	4.98008
NNNEINPD_00246	1.6446	3.83308	10.6412	6.17619
NNNEINPD_00247	12.8618	11.4332	53.7341	54.9649
NNNEINPD_00248	75.4984	115.62	284.648	210.263
NNNEINPD_00249	80.8459	118.951	206.845	118.018
NNNEINPD_00250	4.73743	6.23863	4.73156	8.88941
NNNEINPD_00251	1.62777	3.56558	11.8978	5.6743
NNNEINPD_00252	1.28039	1.65515	14.4557	12.0954
NNNEINPD_00253	2.97264	2.94549	15.4164	12.4995
NNNEINPD_00254	1.58852	1.69695	10.5692	8.3579
NNNEINPD_00255	0.958157	6.51292	41.8938	19.5602
NNNEINPD_00256	2.8976	5.16713	13.105	13.961
NNNEINPD_00257	1.48224	1.81461	9.94895	7.20761
NNNEINPD_00258	1.51827	1.32776	25.9089	27.3107
NNNEINPD_00259	3.86222	6.02911	36.9141	25.8979
NNNEINPD_00260	7.38502	12.4095	129.46	85.1695
NNNEINPD_00261	2.58398	3.69	26.1957	17.0381
NNNEINPD_00262	1.64176	0.59105	3.50689	2.44683
NNNEINPD_00263	2.79692	4.95955	43.024	29.5013
NNNEINPD_00264	153.749	201.531	402.961	320.524
NNNEINPD_00265	5.05953	6.95047	52.2252	33.1265
NNNEINPD_00266	2.35862	3.21579	12.2647	12.1639
NNNEINPD_00267	1.60392	2.23882	6.85848	4.49002
NNNEINPD_00268	10.056	13.3953	33.9467	25.3471
NNNEINPD_00269	0.822163	0.764253	7.69491	5.81917
NNNEINPD_00270	0.887269	1.77747	18.3611	14.3836
NNNEINPD_00271	2.34089	3.16927	7.48811	2.86812
NNNEINPD_00272	0	0.730452	5.29556	7.67423
NNNEINPD_00273	0.189495	1.31541	1.61999	1.98677
NNNEINPD_00274	0.974534	1.37774	10.2067	6.60687
NNNEINPD_00275	0.742079	1.80225	8.16917	3.92461
NNNEINPD_00276	9.96303	14.234	29.4219	23.4234
NNNEINPD_00277	2.99452	4.67084	13.1594	9.87346
NNNEINPD_00278	1.15539	0.6747	2.48358	2.27977
NNNEINPD_00279	0.976254	0.770561	3.73796	4.3189
NNNEINPD_00280	0	1.24527	3.51189	10.3673
NNNEINPD_00281	0.181624	1.44041	4.75155	6.12146
NNNEINPD_00282	0.179144	0	2.56064	4.46429
NNNEINPD_00283	0	0.748504	4.75293	1.58974
NNNEINPD_00284	0.198974	0.59057	1.35559	1.0113
NNNEINPD_00285	7.42708	7.09144	26.9793	23.7747
NNNEINPD_00286	2.74503	9.66956	16.1329	8.10067
NNNEINPD_00287	46.2649	53.7855	128.463	78.438
NNNEINPD_00288	16.6446	8.77083	23.8721	26.0668
NNNEINPD_00289	3.15838	6.3173	8.67911	5.66306
NNNEINPD_00290	1.11366	2.62754	6.79241	16.8253
NNNEINPD_00291	0.84292	3.00465	4.56148	0
NNNEINPD_00292	5.48133	5.36686	20.3998	29.4401
NNNEINPD_00293	6.95577	8.60093	13.2817	12.0006
NNNEINPD_00294	0	6.58542	26.79	8.18649
NNNEINPD_00295	0	0.840816	0	4.35115
NNNEINPD_00296	2.27704	1.21516	9.21062	4.71098
NNNEINPD_00297	4.30684	8.33998	50.923	40.7509
NNNEINPD_00298	1.19194	1.06611	3.17693	3.07349
NNNEINPD_00299	2.99464	2.40732	10.0949	3.37578
NNNEINPD_00300	2.90726	3.51594	9.71519	16.0108
NNNEINPD_00301	0.152913	3.65678	10.9789	0.698304
NNNEINPD_00302	0	1.69585	1.18616	0
NNNEINPD_00303	2.42479	2.62592	15.7524	14.695
NNNEINPD_00304	2.16875	0.561023	4.37956	5.34361
NNNEINPD_00305	3.4209	4.39816	39.2996	31.0995
NNNEINPD_00306	1.95907	2.59815	11.3076	7.64302
NNNEINPD_00307	0	2.55295	47.8637	39.6957
NNNEINPD_00308	2.25089	6.23029	19.7182	17.9642
NNNEINPD_00309	1.59264	2.46873	30.0957	16.8775
NNNEINPD_00310	3.20005	9.94044	50.463	41.0191
NNNEINPD_00311	2.78428	2.54365	21.8983	13.9148
NNNEINPD_00312	0	2.55295	3.45127	0
NNNEINPD_00313	0.541453	4.90296	46.9857	19.2607
NNNEINPD_00314	0.408047	0.503299	2.67048	4.26512
NNNEINPD_00315	128.963	137.453	532.194	370.008
NNNEINPD_00316	9.88335	18.4852	105.694	62.3106
NNNEINPD_00317	0	0.405983	7.48446	8.98694
NNNEINPD_00318	22.6889	40.1748	36.9037	30.5425
NNNEINPD_00319	15.1924	21.0917	12.9709	19.588
NNNEINPD_00320	2.40444	3.67946	9.68949	10.1736
NNNEINPD_00321	2.25987	1.61297	9.64417	12.6469
NNNEINPD_00322	1.43956	3.91037	9.4567	2.12587
NNNEINPD_00323	15.3813	24.0967	52.1862	25.4147
NNNEINPD_00324	9.04437	6.58419	18.0939	8.35267
NNNEINPD_00325	8.03243	8.34599	11.0448	12.6647
NNNEINPD_00326	17.5452	10.6338	14.8427	8.71576
NNNEINPD_00327	21.0762	20.2641	58.5048	36.2698
NNNEINPD_00328	11.9605	19.8676	90.3469	77.8915
NNNEINPD_00329	0.404296	0.601701	8.99965	9.91762
NNNEINPD_00330	0.459963	1.06272	10.9633	10.1868
NNNEINPD_00331	0.593214	1.18173	14.6908	16.9216
NNNEINPD_00332	1.40065	1.09181	7.53011	12.085
NNNEINPD_00333	1.14544	0.604899	9.00974	5.61318
NNNEINPD_00334	0.856384	0.604938	4.92382	8.28541
NNNEINPD_00335	0.217284	0.788622	1.18397	3.47933
NNNEINPD_00336	1.70503	3.13917	17.0088	15.5244
NNNEINPD_00337	3.71312	2.16442	13.5747	10.0552
NNNEINPD_00338	0.851924	0.120956	2.6371	2.49142
NNNEINPD_00339	1.56536	1.1388	4.03483	2.87565
NNNEINPD_00340	1.42428	1.1755	5.13211	2.23782
NNNEINPD_00341	1.2158	0.331609	4.21003	2.36927
NNNEINPD_00342	0.493969	0.793859	2.05113	6.72605
NNNEINPD_00343	13.6001	19.3407	247.683	117.522
NNNEINPD_00344	20.6677	22.5035	324.797	195.991
NNNEINPD_00345	56.2351	61.4651	9.91937	6.67524
NNNEINPD_00346	0.593214	3.10204	4.53187	3.97656
NNNEINPD_00347	1.53671	2.06101	13.8433	10.2404
NNNEINPD_00348	25.1243	23.7344	79.6574	49.0885
NNNEINPD_00349	9.40357	8.84765	34.7572	54.3155
NNNEINPD_00350	2.57286	1.67372	15.3769	15.7892
NNNEINPD_00351	1.74417	3.40519	10.2602	7.35124
NNNEINPD_00352	3.61206	4.54642	17.1152	17.5115
NNNEINPD_00353	7.36648	15.4652	21.0441	16.1048
NNNEINPD_00354	6.32733	5.79107	43.6017	35.2952
NNNEINPD_00355	1.10125	1.53082	8.84706	13.9445
NNNEINPD_00356	0.732366	0.0724982	3.81593	11.8388
NNNEINPD_00357	1.11252	1.35957	7.94201	12.6011
NNNEINPD_00358	0.773918	0.139261	6.36206	4.84976
NNNEINPD_00359	0.848747	1.29902	21.5853	12.4969
NNNEINPD_00360	0.473857	0.267923	7.0904	6.80586
NNNEINPD_00361	3.52399	6.23264	13.1442	19.7599
NNNEINPD_00362	10.9198	11.5286	26.9621	70.6602
NNNEINPD_00363	0.579349	1.40089	11.1841	7.01438
NNNEINPD_00364	1.99856	1.55423	14.4762	22.7484
NNNEINPD_00365	2.21916	1.80972	18.746	15.6755
NNNEINPD_00366	177.414	229.447	373.918	314.205
NNNEINPD_00367	3.33939	2.81477	30.2006	20.5655
NNNEINPD_00368	5.67111	3.15418	113.588	76.035
NNNEINPD_00369	1.43976	2.04885	147.383	100.259
NNNEINPD_00370	2.39039	4.87992	12.4339	10.2631
NNNEINPD_00371	0.504844	1.13883	10.1186	8.58179
NNNEINPD_00372	7.79598	6.9674	76.1469	45.3495
NNNEINPD_00373	34.3508	35.0908	105.951	100.321
NNNEINPD_00374	2.1484	4.34689	12.9326	15.0507
NNNEINPD_00375	25.825	43.5349	50.2419	35.5767
NNNEINPD_00376	19.8499	26.7383	36.6303	45.9957
NNNEINPD_00377	2.87043	1.61235	81.2162	90.1997
NNNEINPD_00378	2.38577	3.42934	13.2859	14.4049
NNNEINPD_00379	5.16812	5.4131	34.477	32.229
NNNEINPD_00380	1.19634	1.45033	2.64065	3.38381
NNNEINPD_00381	0.967029	3.46247	27.4133	13.136
NNNEINPD_00382	5.53722	18.5842	39.6818	19.9984
NNNEINPD_00383	20.4612	22.9699	8.22472	4.68209
NNNEINPD_00384	21.1245	29.5672	64.6531	50.0176
NNNEINPD_00385	6.10405	5.21687	22.9995	11.2466
NNNEINPD_00386	3.82006	4.89947	42.0284	23.549
NNNEINPD_00387	1.84629	3.64878	9.62309	11.3899
NNNEINPD_00388	3.25638	11.4041	21.5635	12.0357
NNNEINPD_00389	3.60389	5.46938	12.0192	9.5746
NNNEINPD_00390	4.11594	6.6417	5.30069	2.64336
NNNEINPD_00391	4.59935	5.99282	39.423	28.8325
NNNEINPD_00392	7.57081	8.04722	42.8014	28.6731
NNNEINPD_00393	81.3531	91.7301	186.727	127.908
NNNEINPD_00394	14780.5	15799.7	686.789	543.43
NNNEINPD_00395	8.12768	14.3186	225.543	149.022
NNNEINPD_00396	2.15904	3.28237	122.157	63.6391
NNNEINPD_00397	1.75755	5.69354	13.5357	13.6121
NNNEINPD_00398	3.00702	0.774155	15.6781	8.34886
NNNEINPD_00399	1.53776	0.88218	9.52394	11.2939
NNNEINPD_00400	0.563911	4.13248	30.7768	22.8417
NNNEINPD_00401	0.679357	0.298947	5.33997	9.73029
NNNEINPD_00402	1.3342	2.25191	22.9245	17.551
NNNEINPD_00403	2.57105	0.957077	10.9299	6.62789
NNNEINPD_00404	0.476044	1.88286	5.55047	3.99554
NNNEINPD_00405	0.979687	0.243433	5.77511	4.10897
NNNEINPD_00406	1.96874	1.47978	15.83	11.7023
NNNEINPD_00407	15.5867	19.7619	103.477	89.8955
NNNEINPD_00408	2.29589	1.8653	10.3558	11.6756
NNNEINPD_00409	0	2.13045	10.519	11.9059
NNNEINPD_00410	1.60979	2.26885	4.64853	2.52119
NNNEINPD_00411	0.9643	2.24927	2.69211	2.80153
NNNEINPD_00412	170.386	135.054	607.347	600.499
NNNEINPD_00413	5.9893	7.73277	32.1907	20.0803
NNNEINPD_00414	171.898	153.225	467.445	445.849
NNNEINPD_00415	0.433225	0.645138	0.828724	6.88629
NNNEINPD_00416	1.31814	2.33168	12.0026	15.3397
NNNEINPD_00417	2.27002	2.27569	6.51133	5.88004
NNNEINPD_00418	0.799443	0.927839	11.8825	8.42197
NNNEINPD_00419	0	10.4762	20.6994	0
NNNEINPD_00420	0	1.37154	36.8549	13.147
NNNEINPD_00421	3.35688	9.88459	24.1928	9.88466
NNNEINPD_00422	188.217	356.19	3240.75	1790.04
NNNEINPD_00423	0	0	2.93616	5.68117
NNNEINPD_00424	2.10041	2.94391	13.7117	10.5001
NNNEINPD_00425	1.32879	3.53802	16.446	13.0783
NNNEINPD_00426	0.422615	2.66433	50.4524	41.8341
NNNEINPD_00427	0.618653	0.916995	181.963	124.875
NNNEINPD_00428	1.7673	1.75165	216.357	172.687
NNNEINPD_00429	2.33266	1.47426	248.71	191.414
NNNEINPD_00430	0.523283	1.37591	32.4255	26.9919
NNNEINPD_00431	0	3.26265	46.4099	23.6899
NNNEINPD_00432	0.448827	0.674807	32.3026	4.52009
NNNEINPD_00433	1.17918	0.952135	43.2152	34.0744
NNNEINPD_00434	0	0	18.6786	0
NNNEINPD_00435	5.72392	6.28718	30.1144	13.9835
NNNEINPD_00436	1.37273	0.583567	5.35407	7.56056
NNNEINPD_00437	4.22344	5.62818	16.7739	16.9921
NNNEINPD_00438	0.741811	0.736306	14.9214	11.9083
NNNEINPD_00439	0	3.06173	31.7833	11.9466
NNNEINPD_00440	0	5.72012	50.8954	49.9524
NNNEINPD_00441	1.72591	1.52915	13.1668	9.09261
NNNEINPD_00442	10.5974	14.9397	86.6199	98.3324
NNNEINPD_00443	1.75178	0.944325	9.90558	6.52452
NNNEINPD_00444	98.9595	97.1886	305.699	243.344
NNNEINPD_00445	3.16842	3.73077	2.09438	7.40298
NNNEINPD_00446	3.51021	4.32522	4.26346	3.07665
NNNEINPD_00447	1.61457	4.13475	3.32671	7.70585
NNNEINPD_00448	1.21681	1.10807	6.01068	3.35072
NNNEINPD_00449	7.41365	8.18879	36.6422	25.5256
NNNEINPD_00450	2.59391	4.57914	32.0912	15.6853
NNNEINPD_00451	49.4798	30.6911	218.357	181.868
NNNEINPD_00452	4.08933	11.6485	23.1152	20.3973
NNNEINPD_00453	3.68718	4.62805	9.12941	7.75376
NNNEINPD_00454	10.3794	10.088	29.1326	20.6571
NNNEINPD_00455	0.443766	2.89058	3.6054	4.08479
NNNEINPD_00456	23.2454	35.0774	11.4791	10.727
NNNEINPD_00457	1.94101	8.67561	5.48083	18.6342
NNNEINPD_00458	3.37948	4.96689	7.30057	2.66622
NNNEINPD_00459	2.17077	1.48894	10.5727	6.09535
NNNEINPD_00460	1.53316	2.93572	17.2609	13.9902
NNNEINPD_00461	13.3724	17.2406	32.6717	23.2285
NNNEINPD_00462	2.10414	3.84879	35.1629	31.1925
NNNEINPD_00463	2.00976	3.69	25.8435	20.666
NNNEINPD_00464	1.71221	3.4614	11.9167	10.6485
NNNEINPD_00465	0.705421	1.41531	10.621	19.1036
NNNEINPD_00466	1.77978	1.40787	5.2912	9.77442
NNNEINPD_00467	0.408158	0.504136	5.28226	9.51877
NNNEINPD_00468	3.44786	4.87947	60.2748	25.0617
NNNEINPD_00469	2.83646	6.04747	26.12	20.6949
NNNEINPD_00470	5.38449	3.1526	8.15732	5.1138
NNNEINPD_00471	0.984653	2.33475	23.6881	15.398
NNNEINPD_00472	0.399722	2.51842	15.3455	18.2855
NNNEINPD_00473	3.92537	5.13252	8.3231	3.64236
NNNEINPD_00474	9.70916	11.2801	29.1325	20.2338
NNNEINPD_00475	1.30786	3.36999	19.8756	12.4405
NNNEINPD_00476	3.76382	5.08765	36.3534	36.2951
NNNEINPD_00477	2.87941	11.2388	10.1974	18.959
NNNEINPD_00478	36.6098	49.8494	70.1136	48.4808
NNNEINPD_00479	0.534282	0.771052	3.57572	4.11237
NNNEINPD_00480	3.29888	0.371691	4.16203	0
NNNEINPD_00481	4.05323	29.4196	22.0712	22.0026
NNNEINPD_00482	0.118652	0.234644	3.10801	2.7114
NNNEINPD_00483	0	0	6.35172	6.56655
NNNEINPD_00484	0.899858	0.923599	7.60503	5.83218
NNNEINPD_00485	8.77355	12.1664	34.3054	42.1086
NNNEINPD_00486	0.648675	0.466462	1.89887	2.79484
NNNEINPD_00487	1.21387	3.37456	6.932	6.40645
NNNEINPD_00488	9.68488	27.9268	101.766	81.9653
NNNEINPD_00489	1.6067	2.35053	9.8681	8.68284
NNNEINPD_00490	0	0	2.7581	14.1063
NNNEINPD_00491	3.12816	2.34819	19.2906	20.2616
NNNEINPD_00492	2.49424	4.19166	32.1478	23.3858
NNNEINPD_00493	2.89213	1.83061	15.979	3.59247
NNNEINPD_00494	0.0724279	0.860315	6.69685	7.12238
NNNEINPD_00495	1.87325	5.00904	868.77	642.264
NNNEINPD_00496	3.15142	1.44314	448.374	300.133
NNNEINPD_00497	10.6592	21.3403	15.7868	16.9198
NNNEINPD_00498	28.6589	36.8495	48.5773	31.6999
NNNEINPD_00499	28.5273	58.8619	319.014	175.908
NNNEINPD_00500	80.9331	118.847	715.351	314.547
NNNEINPD_00501	12.1172	19.9603	165.379	108.511
NNNEINPD_00502	1.72405	4.31043	15.9097	15.9802
NNNEINPD_00503	4.37605	7.58733	2.77341	5.16647
NNNEINPD_00504	35.2006	58.2226	9.13399	7.8374
NNNEINPD_00505	69.0892	76.5886	190.183	107.745
NNNEINPD_00506	31.4157	36.3693	20.3394	11.6093
NNNEINPD_00507	14.8983	19.6358	38.8866	40.1839
NNNEINPD_00508	3.97006	37.3301	233.206	210.922
NNNEINPD_00509	8.82622	5.35259	15.2479	13.5941
NNNEINPD_00510	8.63159	12.6753	22.4761	14.5115
NNNEINPD_00511	12.4393	20.5808	52.7202	55.9692
NNNEINPD_00512	2.19409	6.15519	11.978	8.70727
NNNEINPD_00513	1.26836	3.77423	9.48516	4.9782
NNNEINPD_00514	6.17863	13.8604	21.5398	5.38871
NNNEINPD_00515	6.05081	6.4525	100.702	70.3996
NNNEINPD_00516	2.80732	3.90993	154.551	101.784
NNNEINPD_00517	5.31857	4.59819	133.844	99.0961
NNNEINPD_00518	12.2662	3.0554	32.632	25.8156
NNNEINPD_00519	1.64412	2.2957	82.7194	53.4729
NNNEINPD_00520	11.6703	13.3549	188.715	100.806
NNNEINPD_00521	1.5709	5.98758	36.9794	29.3176
NNNEINPD_00522	2.78317	3.57118	50.2372	37.0336
NNNEINPD_00523	0.744859	1.24156	10.3676	6.1106
NNNEINPD_00524	0.320371	0.475978	10.6141	6.84156
NNNEINPD_00525	2.35477	3.22644	7.63331	11.5268
NNNEINPD_00526	36.2272	66.3881	113.35	58.7764
NNNEINPD_00527	85.7422	99.5108	181.571	121.126
NNNEINPD_00528	434.443	519.234	442.409	387.916
NNNEINPD_00529	13.1521	15.3519	31.4755	23.5497
NNNEINPD_00530	2.78794	6.00677	1765.05	1121.52
NNNEINPD_00531	7.24196	7.51696	64.5939	39.4448
NNNEINPD_00532	2.74301	3.63311	23.0105	25.059
NNNEINPD_00533	2.80302	1.55177	12.9661	6.5311
NNNEINPD_00534	8.03452	15.9513	43.8834	35.3285
NNNEINPD_00535	12.4027	9.07996	18.5687	17.1377
NNNEINPD_00536	2.00066	0.251185	10.7184	4.47402
NNNEINPD_00537	0.425366	2.39975	11.2306	14.151
NNNEINPD_00538	3.34498	3.30007	18.4192	16.2119
NNNEINPD_00539	11.0732	17.0228	41.3761	35.3963
NNNEINPD_00540	202.068	239.12	206.453	143.838
NNNEINPD_00541	158.476	306.123	692.6	516.931
NNNEINPD_00542	3.03914	0.809	5.10825	5.01194
NNNEINPD_00543	1.68195	2.53855	6.5239	5.21046
NNNEINPD_00544	15.7075	13.8483	180.555	148.493
NNNEINPD_00545	0.130816	0.322672	3.07889	6.87862
NNNEINPD_00546	0	0.537451	0	8.42412
NNNEINPD_00547	0	2.97651	18.5571	0
NNNEINPD_00548	0	4.28367	6.40058	11.4418
NNNEINPD_00549	2.02944	1.4258	266.49	159.724
NNNEINPD_00550	8.17909	5.18087	76.2863	70.3456
NNNEINPD_00551	4.86008	4.72946	792.707	424.886
NNNEINPD_00552	3.2588	7.55214	631.856	394.086
NNNEINPD_00553	0.0942933	1.12205	142.961	87.3146
NNNEINPD_00554	1.0577	1.44321	40.2505	24.8956
NNNEINPD_00555	205.795	311.265	191.188	135.545
NNNEINPD_00556	89.9356	123.729	58.0264	35.6844
NNNEINPD_00557	150.185	221.022	128.513	86.6339
NNNEINPD_00558	0.319641	1.48065	1.98394	4.11214
NNNEINPD_00559	3.28467	3.06615	15.0377	34.1178
NNNEINPD_00560	4.79325	1.20856	27.293	14.7759
NNNEINPD_00561	1.04873	1.48329	6.42819	10.1214
NNNEINPD_00562	12.9454	11.9984	63.9399	19.7935
NNNEINPD_00563	8.61997	11.2032	16.5576	26.7484
NNNEINPD_00564	6.40193	6.62059	20.9167	18.7989
NNNEINPD_00565	1.06983	1.30712	3.45719	3.44583
NNNEINPD_00566	2.64949	2.19897	68.3722	58.6903
NNNEINPD_00567	0	0.789994	16.9653	17.0468
NNNEINPD_00568	5.77671	3.77952	31.5864	39.9508
NNNEINPD_00569	2.12567	4.77834	9.5188	12.5362
NNNEINPD_00570	39.0645	59.9497	143.599	119.936
NNNEINPD_00571	779.55	949.682	1634.92	1232.17
NNNEINPD_00572	2.44848	2.99849	37.2258	27.5196
NNNEINPD_00573	3.237	2.83247	17.2012	12.6804
NNNEINPD_00574	8.02217	9.33358	31.6126	31.3366
NNNEINPD_00575	2.66158	3.58914	15.1851	4.47016
NNNEINPD_00576	0.0751957	0.893393	4.49383	0.680194
NNNEINPD_00577	4.79471	2.13784	8.64537	5.72997
NNNEINPD_00578	1.66962	2.09896	10.8873	5.96268
NNNEINPD_00579	3.22801	2.97747	15.8152	16.6381
NNNEINPD_00580	26.4474	42.5733	99.7087	79.369
NNNEINPD_00581	58.8269	86.5724	164.768	99.1078
NNNEINPD_00582	79.0761	76.2701	229.742	205.316
NNNEINPD_00583	15.9245	28.0245	95.3474	61.2716
NNNEINPD_00584	2.43565	4.0416	18.9203	14.857
NNNEINPD_00585	1.39435	2.48855	7.97117	11.2187
NNNEINPD_00586	101.287	194.215	35.7042	16.4606
NNNEINPD_00587	14.9473	21.0712	32.8818	28.1315
NNNEINPD_00588	25.8394	42.2131	8.71205	11.8683
NNNEINPD_00589	1.66589	4.2983	10.386	1.37154
NNNEINPD_00590	2.63476	3.17919	9.8832	1.06599
NNNEINPD_00591	7.45329	13.9052	34.2954	40.3534
NNNEINPD_00592	10.5887	11.1872	12.2086	9.08563
NNNEINPD_00593	5.98197	5.78402	10.3879	11.2137
NNNEINPD_00594	38.1845	54.1551	257.858	211.26
NNNEINPD_00595	0.727122	0.457781	3.73226	5.67396
NNNEINPD_00596	0.211826	1.18799	4.47298	4.86732
NNNEINPD_00597	761.06	1040.51	1550.98	882.967
NNNEINPD_00598	18.7321	24.4982	86.7247	59.8726
NNNEINPD_00599	5.47061	2.15013	28.5267	12.9702
NNNEINPD_00600	0.496062	0.711317	5.70728	6.44633
NNNEINPD_00601	0.438304	0.145496	6.88349	17.5823
NNNEINPD_00602	2.98216	3.50894	23.7993	22.1463
NNNEINPD_00603	769.036	919.239	874.535	630.987
NNNEINPD_00604	4.44055	3.87083	19.1712	17.3387
NNNEINPD_00605	209.567	226.15	353.264	286.762
NNNEINPD_00606	8.70147	9.24231	52.2266	33.9921
NNNEINPD_00607	2.39709	2.76927	20.1817	20.2542
NNNEINPD_00608	4.6211	4.75256	7.96807	12.5886
NNNEINPD_00609	1.02271	1.45496	12.9856	13.2492
NNNEINPD_00610	2.13736	3.27957	20.3765	15.6942
NNNEINPD_00611	9.71027	16.6472	103.162	68.8041
NNNEINPD_00612	6.77006	13.3612	62.6197	48.8653
NNNEINPD_00613	6.98362	13.3434	3995.26	2633.43
NNNEINPD_00614	165.805	193.664	324.977	219.66
NNNEINPD_00615	1.7541	1.80176	27.9193	23.362
NNNEINPD_00616	25.2942	41.5855	41.8642	49.0237
NNNEINPD_00617	1.45665	2.26522	8.04452	9.05215
NNNEINPD_00618	57.6965	52.9998	19.4148	13.2387
NNNEINPD_00619	0.503668	0.895784	9.33513	4.96777
NNNEINPD_00620	6.75772	7.58123	44.5913	22.6183
NNNEINPD_00621	31.3157	47.2098	519.024	405.782
NNNEINPD_00622	13.5782	20.8513	287.775	201.988
NNNEINPD_00623	7.46088	7.9382	188.046	95.3506
NNNEINPD_00624	7.12333	9.36764	302.974	199.583
NNNEINPD_00625	3.50905	6.76698	73.4877	76.402
NNNEINPD_00626	0.61415	1.3905	7.37417	5.89435
NNNEINPD_00627	3.01799	2.83053	5.97594	7.7272
NNNEINPD_00628	0.62871	1.17526	7.36985	6.39373
NNNEINPD_00629	0	1.12468	7.06442	10.7191
NNNEINPD_00630	3.95057	3.96223	14.8377	12.7573
NNNEINPD_00631	6.36322	6.89903	2.38652	3.86175
NNNEINPD_00632	0.502788	0.399067	12.52	13.4592
NNNEINPD_00633	0.430178	0.472173	17.3531	6.97504
NNNEINPD_00634	0	0	77.5302	0
NNNEINPD_00635	0.753342	0.53183	46.7926	40.2017
NNNEINPD_00636	1.35308	1.75964	28.5418	16.2267
NNNEINPD_00637	0	0	11.8379	1.28212
NNNEINPD_00638	96.9137	84.1617	14.1465	55.4116
NNNEINPD_00639	7.88484	8.37225	9.4125	18.7157
NNNEINPD_00640	2.40626	12.0608	4.58985	8.24735
NNNEINPD_00641	0	9.2232	30.3888	54.0923
NNNEINPD_00642	1.13995	1.82359	5.56501	5.19674
NNNEINPD_00643	7.6042	6.87128	7.91955	5.28851
NNNEINPD_00644	32.0518	41.8205	4.61967	6.39044
NNNEINPD_00645	6.38862	5.66725	4.24559	9.6554
NNNEINPD_00646	2.52152	5.46455	10.3167	14.4561
NNNEINPD_00647	2.22118	2.6383	37.0435	32.1162
NNNEINPD_00648	0	0	25.0634	19.9111
NNNEINPD_00649	2.03508	3.51594	24.288	11.1233
NNNEINPD_00650	176.528	162.019	1559.06	1062.49
NNNEINPD_00651	7.4165	9.87895	24.6754	17.2305
NNNEINPD_00652	1.9838	2.24661	19.6566	11.8597
NNNEINPD_00653	7.53289	12.2846	73.3776	52.3095
NNNEINPD_00654	0.706457	1.2438	5.47214	2.26419
NNNEINPD_00655	1.39908	1.64568	19.8428	19.2091
NNNEINPD_00656	24.3986	27.9474	65.0186	48.7983
NNNEINPD_00657	1.42383	5.2795	13.933	15.9002
NNNEINPD_00658	1.17663	1.94522	13.3351	23.0708
NNNEINPD_00659	6.26419	2.33332	33.1635	15.9249
NNNEINPD_00660	5.82179	38.8481	78.0753	16.7275
NNNEINPD_00661	22.0586	22.8	41.8159	35.2793
NNNEINPD_00662	11.9478	19.5742	23.8175	29.503
NNNEINPD_00663	0.945893	0.898864	5.76226	4.39477
NNNEINPD_00664	2.63065	3.93502	15.4429	11.0485
NNNEINPD_00665	3.64688	3.4941	29.2861	31.3886
NNNEINPD_00666	185.597	232.776	464.582	274.651
NNNEINPD_00667	0.152135	0.979137	9.44126	1.97845
NNNEINPD_00668	13.1923	14.6154	139.502	88.8623
NNNEINPD_00669	13.8254	18.4796	99.4505	62.2634
NNNEINPD_00670	1.81706	3.20224	29.8063	26.0694
NNNEINPD_00671	3.14036	5.40558	29.9742	28.9603
NNNEINPD_00672	9.09526	15.2842	31.727	27.4158
NNNEINPD_00673	4.20977	3.10326	56.791	43.7684
NNNEINPD_00674	0.973628	1.33052	7.97334	7.88951
NNNEINPD_00675	9.25113	10.6338	40.4142	53.7781
NNNEINPD_00676	1.24977	1.62087	13.9341	11.0621
NNNEINPD_00677	0.836613	2.58072	10.0826	7.05778
NNNEINPD_00678	118.585	380.236	603.986	380.514
NNNEINPD_00679	1.56958	5.38861	10.0834	19.6996
NNNEINPD_00680	1.62219	3.03698	8.82931	6.30459
NNNEINPD_00681	1.70314	3.26031	11.4759	7.0698
NNNEINPD_00682	6.01505	3.38112	20.6931	19.0707
NNNEINPD_00683	4.23081	5.014	370.83	224.855
NNNEINPD_00684	3.61389	4.89287	86.7514	50.7998
NNNEINPD_00685	0.943594	1.76895	102.513	53.4251
NNNEINPD_00686	3.50819	2.82629	145.301	92.602
NNNEINPD_00687	2.25089	2.50324	44.8442	37.1345
NNNEINPD_00688	0.892156	2.66941	36.9711	21.0816
NNNEINPD_00689	1.30069	1.92376	15.6248	12.0579
NNNEINPD_00690	0.113228	5.03747	43.8322	21.0566
NNNEINPD_00691	0.475392	4.10482	5.11193	2.61059
NNNEINPD_00692	5.41043	7.24241	21.4708	14.5521
NNNEINPD_00693	0.396999	1.37276	12.554	13.8076
NNNEINPD_00694	16.7269	16.2359	52.744	58.5831
NNNEINPD_00695	0.326099	0.650406	8.05031	3.35457
NNNEINPD_00696	0.822904	0.97606	9.3809	7.6724
NNNEINPD_00697	204.005	100.662	358.575	487.958
NNNEINPD_00698	6.96583	9.32276	21.7601	9.96239
NNNEINPD_00699	5.79263	4.52607	19.318	10.0802
NNNEINPD_00700	80.4537	178.253	397.331	250.433
NNNEINPD_00701	3.75941	4.32032	2.3895	14.7609
NNNEINPD_00702	0	1.19604	6.3681	8.08321
NNNEINPD_00703	0.737838	0.627709	3.09205	3.2899
NNNEINPD_00704	3.30674	6.19711	41.9644	25.9184
NNNEINPD_00705	2.27971	2.54487	50.1	45.4801
NNNEINPD_00706	1.63621	0.746927	8.00782	5.71936
NNNEINPD_00707	0	0.562218	3.39531	5.41314
NNNEINPD_00708	0	0.0584839	3.1138	2.9368
NNNEINPD_00709	3.68079	3.23748	56.14	44.9322
NNNEINPD_00710	2.37618	2.59754	38.9863	26.8606
NNNEINPD_00711	0.414953	0.823596	3.2286	7.06296
NNNEINPD_00712	0.773264	3.07588	9.68899	10.8556
NNNEINPD_00713	14.7783	23.7322	14.2889	11.2496
NNNEINPD_00714	2.12831	0.847504	4.40919	7.36054
NNNEINPD_00715	0	0.113845	3.624	6.77221
NNNEINPD_00716	3.4077	4.95921	24.0751	14.5333
NNNEINPD_00717	17.0095	26.1141	172.326	136.925
NNNEINPD_00718	1.72238	2.2799	20.8744	14.4749
NNNEINPD_00719	4.78621	5.22149	13.2047	8.99129
NNNEINPD_00720	17.1827	19.5769	31.4008	23.2357
NNNEINPD_00721	0.95697	1.39344	9.90168	11.9794
NNNEINPD_00722	14.3213	18.2583	89.7072	60.8868
NNNEINPD_00723	10.2388	12.5178	60.3094	51.0231
NNNEINPD_00724	15.282	18.0914	122.339	92.0277
NNNEINPD_00725	26.1892	45.7069	95.5629	51.2854
NNNEINPD_00726	18.8657	32.0289	60.2499	21.6577
NNNEINPD_00727	0.499639	1.41293	5.5972	3.38806
NNNEINPD_00728	9.96734	29.8997	14.1571	16.4806
NNNEINPD_00729	0.688329	1.98224	13.3646	12.4412
NNNEINPD_00730	3.15987	3.19299	23.9431	13.404
NNNEINPD_00731	3.9018	5.5583	33.7196	18.7232
NNNEINPD_00732	3.29888	6.69045	51.5166	13.9152
NNNEINPD_00733	2.11771	2.25404	8.14776	5.5158
NNNEINPD_00734	0.638009	0	16.7788	4.4506
NNNEINPD_00735	0	0.212684	1.50286	1.09451
NNNEINPD_00736	0	0.474036	2.19979	4.91839
NNNEINPD_00737	1.25237	0.992624	6.8211	6.70961
NNNEINPD_00738	1.6563	2.10007	4.40911	7.38972
NNNEINPD_00739	1.7498	6.14211	11.4511	11.9989
NNNEINPD_00740	3.01794	4.92057	11.8066	11.4283
NNNEINPD_00741	1.39563	1.88991	52.8015	34.2077
NNNEINPD_00742	0	32.4129	22.4424	174.171
NNNEINPD_00743	0.511629	1.01217	6.17674	4.18828
NNNEINPD_00744	4.29246	1.93453	1.14464	4.68812
NNNEINPD_00745	2.4917	2.28778	94.9231	59.6842
NNNEINPD_00746	3.81919	1.79327	114.048	86.6482
NNNEINPD_00747	0.452685	1.65426	2.17611	4.00314
NNNEINPD_00748	0.249896	0.848915	5.80456	2.5281
NNNEINPD_00749	2.56605	3.35239	17.0457	0
NNNEINPD_00750	1.99305	1.33305	3.49052	10.7816
NNNEINPD_00751	1.55	3.64155	27.2268	19.2166
NNNEINPD_00752	2.36868	1.69124	6.96353	10.256
NNNEINPD_00753	0.799769	0.639064	4.04244	5.31513
NNNEINPD_00754	1.09426	1.74343	5.28184	2.16138
NNNEINPD_00755	2.17739	1.53936	7.7286	10.129
NNNEINPD_00756	0.732765	1.93563	5.86235	5.20544
NNNEINPD_00757	0.270367	0.489546	0.967859	3.22329
NNNEINPD_00758	0	1.08647	2.40229	7.77481
NNNEINPD_00759	2.54486	3.93732	8.52659	7.17596
NNNEINPD_00760	3.24018	2.30933	8.83446	6.1056
NNNEINPD_00761	0.945716	1.40491	8.99565	6.508
NNNEINPD_00762	0.244329	1.93107	1.07441	2.56087
NNNEINPD_00763	1.64066	2.78426	1.59494	1.84536
NNNEINPD_00764	0.311965	0.820926	1.33891	3.9117
NNNEINPD_00765	0.465402	0.718962	6.3188	2.89514
NNNEINPD_00766	2.47372	1.18334	3.24468	2.17286
NNNEINPD_00767	0.758962	0.832669	5.95205	5.36529
NNNEINPD_00768	1.06636	1.24054	3.85737	2.72186
NNNEINPD_00769	1.4944	1.27705	5.58773	9.40023
NNNEINPD_00770	0.859643	1.55992	3.23877	5.66751
NNNEINPD_00771	0.612906	0.453747	4.43833	6.33798
NNNEINPD_00772	1.5015	2.79163	7.73558	9.3062
NNNEINPD_00773	0.673342	0.610151	4.44584	6.07637
NNNEINPD_00774	1.38352	2.00425	14.7514	11.3266
NNNEINPD_00775	0	0.661517	4.47226	1.0426
NNNEINPD_00776	24.7236	21.7731	181.915	129.071
NNNEINPD_00777	0.128039	1.65515	11.1273	10.1281
NNNEINPD_00778	0.309604	0.483386	62.6021	41.5053
NNNEINPD_00779	0.498996	0.319813	0.900253	4.13523
NNNEINPD_00780	0.734813	0.38718	5.92391	3.45065
NNNEINPD_00781	0.428508	0.212684	2.43189	1.39855
NNNEINPD_00782	0	0	21.4277	34.082
NNNEINPD_00783	0	0.0904464	8.895	7.59727
NNNEINPD_00784	0.20144	1.81372	13.6158	7.05318
NNNEINPD_00785	0.0852423	0.420859	8.42514	6.69563
NNNEINPD_00786	1.41262	1.77533	17.843	14.0765
NNNEINPD_00787	11.5983	15.1896	147.527	81.2785
NNNEINPD_00788	0.834848	0.926816	5.63259	1.21319
NNNEINPD_00789	0.842531	0.520395	41.8355	18.1388
NNNEINPD_00790	0.650625	0.994226	16.6876	13.8497
NNNEINPD_00791	0.68632	3.25335	73.4217	55.9503
NNNEINPD_00792	1.50074	1.36062	86.9843	59.9334
NNNEINPD_00793	17.4247	21.6058	2233.59	1358.77
NNNEINPD_00794	0.890291	0.877828	350.013	224.556
NNNEINPD_00795	1.53586	8.35347	1945.45	1384.2
NNNEINPD_00796	2.62921	3.00744	247.389	130.152
NNNEINPD_00797	7.90635	11.3974	68.3145	37.5057
NNNEINPD_00798	323.274	224.749	1109.58	750.668
NNNEINPD_00799	1.43142	1.77683	23.2887	17.9026
NNNEINPD_00800	1.77198	2.52482	27.5973	19.5572
NNNEINPD_00801	0.135855	0.60492	5.31008	0.920839
NNNEINPD_00802	1.32111	5.16612	38.1339	33.9196
NNNEINPD_00803	1.84938	2.32444	5.31938	4.87978
NNNEINPD_00804	1.53227	1.15564	7.88319	6.80453
NNNEINPD_00805	0	0.291113	2.9505	4.31722
NNNEINPD_00806	0.284617	0.506468	2.7351	4.14203
NNNEINPD_00807	1.41217	0.83858	7.57521	9.53516
NNNEINPD_00808	0.0795559	0.235616	2.06519	1.50012
NNNEINPD_00809	1.52661	0.143919	2.9894	0.944974
NNNEINPD_00810	0.915794	0.527312	10.277	7.02192
NNNEINPD_00811	3.35458	5.18724	24.9215	14.1256
NNNEINPD_00812	1.41333	0.884192	19.164	13.0053
NNNEINPD_00813	90.6477	104.896	1183.18	690.332
NNNEINPD_00814	2.2562	2.67309	18.4011	13.6483
NNNEINPD_00815	0	2.97651	1.3746	24.5609
NNNEINPD_00816	0.525841	1.04607	4.18736	13.3969
NNNEINPD_00817	0.761674	2.36605	11.4865	6.3505
NNNEINPD_00818	5.43815	6.52625	12.3653	9.13868
NNNEINPD_00819	2.21227	3.39207	7.31188	7.58508
NNNEINPD_00820	1.50736	0.960746	5.80549	8.05539
NNNEINPD_00821	17.1776	15.8035	117.232	72.1859
NNNEINPD_00822	33.012	24.438	220.637	176.786
NNNEINPD_00823	1.02659	3.23687	22.2627	26.4077
NNNEINPD_00824	0.40375	0.959821	32.3915	33.8061
NNNEINPD_00825	1.65577	1.80439	14.9651	14.1484
NNNEINPD_00826	0.540208	0.873338	8.91428	10.2119
NNNEINPD_00827	0	0.655381	14.2636	15.2762
NNNEINPD_00828	0	0.603054	10.6275	10.9783
NNNEINPD_00829	0.758143	0	7.23753	5.10324
NNNEINPD_00830	0	0.178393	7.18869	7.38995
NNNEINPD_00831	0	0.287452	3.7964	6.13353
NNNEINPD_00832	0.888251	0.239955	19.4225	12.3347
NNNEINPD_00833	1.23206	2.55826	32.0195	28.3082
NNNEINPD_00834	0	1.24812	16.2606	11.6995
NNNEINPD_00835	0	2.47969	17.0992	1.56704
NNNEINPD_00836	0.110125	0.546723	0.533632	0
NNNEINPD_00837	0	0.655915	1.00418	0.563862
NNNEINPD_00838	0	0.411738	33.0956	23.8878
NNNEINPD_00839	7.27466	21.3737	152.718	128.661
NNNEINPD_00840	2.01187	3.05254	45.1589	19.915
NNNEINPD_00841	0	0	20.1431	20.8057
NNNEINPD_00842	0.178162	0.263608	22.7463	16.576
NNNEINPD_00843	0.591259	0.391009	13.9297	6.03441
NNNEINPD_00844	1.46617	1.11507	39.2155	18.8391
NNNEINPD_00845	4.71977	6.45342	20.0685	16.8948
NNNEINPD_00846	7.96203	9.4684	21.6852	13.7632
NNNEINPD_00847	5.18088	8.07905	26.7131	16.3936
NNNEINPD_00848	0	0.105497	16.9034	11.2546
NNNEINPD_00849	0	0.261357	7.18425	18.4757
NNNEINPD_00850	0.514268	0.471311	8.5784	3.96833
NNNEINPD_00851	0	0.331464	6.88122	4.16255
NNNEINPD_00852	0	0.234586	5.17692	7.91775
NNNEINPD_00853	0.444205	0.390105	6.09458	8.14955
NNNEINPD_00854	0	0.806099	12.7968	11.1001
NNNEINPD_00855	0.278776	0.584587	13.7632	11.4282
NNNEINPD_00856	0.916917	1.59383	9.55684	18.6887
NNNEINPD_00857	13.3442	13.1376	174.206	147.527
NNNEINPD_00858	1.14597	0.865883	102.718	118.194
NNNEINPD_00859	4.50359	3.67746	73.118	46.391
NNNEINPD_00860	2.58581	2.29794	49.6616	41.5095
NNNEINPD_00861	0.84292	3.43389	70.0134	56.4253
NNNEINPD_00862	0.363248	0.630181	11.4964	12.1915
NNNEINPD_00863	0.999503	0.697593	16.3026	9.42079
NNNEINPD_00864	0	1.27769	41.1245	30.1482
NNNEINPD_00865	0.556014	0.137299	10.1767	4.80268
NNNEINPD_00866	7.32214	4.44705	23.8858	26.5511
NNNEINPD_00867	1.05708	2.19982	7.15269	4.51836
NNNEINPD_00868	1.48127	2.49294	14.1493	14.1508
NNNEINPD_00869	2.29089	3.25133	7.19609	6.21768
NNNEINPD_00870	1.57919	1.18449	7.17406	9.51394
NNNEINPD_00871	3.47838	2.51084	3.52225	8.19483
NNNEINPD_00872	1.48999	0.569224	5.08529	15.4328
NNNEINPD_00873	1.1657	4.20746	10.7856	9.26198
NNNEINPD_00874	2.5658	1.11507	6.56675	11.9885
NNNEINPD_00875	0.103194	0.512025	7.02896	3.1029
NNNEINPD_00876	4.40909	2.40831	13.275	14.2193
NNNEINPD_00877	0.631969	0.251333	8.9878	6.40027
NNNEINPD_00878	0.807501	0.0799851	8.68035	8.17742
NNNEINPD_00879	0.181052	0.723293	9.0246	5.3922
NNNEINPD_00880	2.31206	4.33048	42.5505	29.7499
NNNEINPD_00881	8.10605	7.71409	142.838	77.0164
NNNEINPD_00882	6.84266	7.02379	95.0358	59.6663
NNNEINPD_00883	4.52914	5.09237	11.6461	4.74972
NNNEINPD_00884	0.458459	0.22769	4.09161	7.35827
NNNEINPD_00885	1.18047	0.168253	2.01669	5.11135
NNNEINPD_00886	0.359926	0.802768	1.7455	3.82239
NNNEINPD_00887	0.732545	1.35493	4.45904	4.47893
NNNEINPD_00888	0	0.728392	4.25241	1.24936
NNNEINPD_00889	1.79911	2.03747	108.501	61.3018
NNNEINPD_00890	9.23639	0	13.008	61.4881
NNNEINPD_00891	1.80278	2.84248	30.9809	55.2128
NNNEINPD_00892	1.70187	3.28514	9.25947	9.33442
NNNEINPD_00893	9.96756	8.91182	105.137	70.6577
NNNEINPD_00894	6.77696	8.26936	59.0202	43.2986
NNNEINPD_00895	6.82735	6.99041	154.227	115.583
NNNEINPD_00896	6.77294	9.00859	168	104.416
NNNEINPD_00897	18.8664	13.2431	571.371	451.803
NNNEINPD_00898	6.00999	6.87789	79.9843	56.5333
NNNEINPD_00899	9.39934	8.85434	38.8788	23.1144
NNNEINPD_00900	10.8268	8.01835	73.2499	51.6682
NNNEINPD_00901	14.7344	9.22976	200.451	147.513
NNNEINPD_00902	4.14347	3.44408	84.9228	50.4219
NNNEINPD_00903	5.12793	5.18524	76.3675	31.4613
NNNEINPD_00904	3.14732	4.98448	30.1797	22.0531
NNNEINPD_00905	1.61617	1.60036	10.2985	6.17974
NNNEINPD_00906	30.9662	0	86.986	0
NNNEINPD_00907	1.77311	4.58076	39.3092	2.19357
NNNEINPD_00908	6.50424	5.80263	31.4746	13.8877
NNNEINPD_00909	4.62012	0	24.1531	5.62541
NNNEINPD_00910	4.44518	3.30622	51.5726	50.1467
NNNEINPD_00911	0	0	0	6.56878
NNNEINPD_00912	0.922232	0.184265	0.703511	0
NNNEINPD_00913	2.69853	4.16335	30.1268	16.9742
NNNEINPD_00914	6.3994	7.81676	85.0396	54.2698
NNNEINPD_00915	3.09146	3.64106	92.9871	58.2138
NNNEINPD_00916	2.77165	0.815807	67.6299	41.1207
NNNEINPD_00917	2.22592	1.38842	26.6479	16.2811
NNNEINPD_00918	0.484501	2.07961	32.5565	22.3394
NNNEINPD_00919	0.91658	0.636096	41.8274	21.5491
NNNEINPD_00920	0.245444	0.667517	10.0821	0.796513
NNNEINPD_00921	0	0.149474	17.3308	10.2851
NNNEINPD_00922	0	0.233046	53.4864	21.8161
NNNEINPD_00923	1.92718	1.90746	61.9703	29.2019
NNNEINPD_00924	51.5638	19.8915	85.0037	56.8025
NNNEINPD_00925	35.0202	18.023	122.798	102.219
NNNEINPD_00926	5.23565	11.9397	44.6234	36.8944
NNNEINPD_00927	52.2738	44.2799	87.5261	47.3212
NNNEINPD_00928	0.130451	1.48409	3.08298	8.83914
NNNEINPD_00929	8.99632	20.4608	105.084	0
NNNEINPD_00930	0.455634	0.750344	27.6056	15.6653
NNNEINPD_00931	59.0177	98.3984	127.005	103.033
NNNEINPD_00932	12.5659	14.2102	56.6117	45.1378
NNNEINPD_00933	15.3115	12.541	153.83	112.442
NNNEINPD_00934	0.633488	0.910979	47.3488	32.5523
NNNEINPD_00935	0	0.725863	32.8874	28.9754
NNNEINPD_00936	0.182942	0.422137	3.6308	3.95769
NNNEINPD_00937	4.82095	43.2714	189.695	254.407
NNNEINPD_00938	16.978	23.2473	111.48	83.9965
NNNEINPD_00939	0.28288	1.12205	36.6728	29.0158
NNNEINPD_00940	0.814699	0	25.1017	34.0791
NNNEINPD_00941	1.34321	1.8488	37.5058	24.7771
NNNEINPD_00942	2.60645	2.73272	64.5857	52.1044
NNNEINPD_00943	5.93826	3.77625	104.433	88.2363
NNNEINPD_00944	4.2165	5.78061	3.95017	4.06167
NNNEINPD_00945	2.65664	5.51246	72.0816	54.3291
NNNEINPD_00946	1.56958	0	19.3727	12.5859
NNNEINPD_00947	1.87107	9.50477	44.4451	39.0141
NNNEINPD_00948	4.41582	7.62309	49.6673	35.6844
NNNEINPD_00949	326.398	764.856	72.9352	79.362
NNNEINPD_00950	1.35326	1.93592	7.09908	2.57625
NNNEINPD_00951	4.3002	4.20008	17.3779	14.484
NNNEINPD_00952	0	10.5998	46.9477	11.1082
NNNEINPD_00953	0.187687	1.39582	7.18475	0
NNNEINPD_00954	0.586744	0.466347	6.79178	11.9381
NNNEINPD_00955	1.1784	0.744393	12.2141	5.65499
NNNEINPD_00956	5.05797	4.58947	11.0097	6.07726
NNNEINPD_00957	4.33782	3.47752	54.8746	28.8059
NNNEINPD_00958	0	1.68163	5.57039	9.50806
NNNEINPD_00959	8.57558	11.8335	51.9764	29.6638
NNNEINPD_00960	8.49089	6.40516	83.9456	42.8341
NNNEINPD_00961	1.71221	1.32821	18.975	14.8711
NNNEINPD_00962	8.00041	12.3872	51.7327	39.715
NNNEINPD_00963	0	4.14778	9.1798	7.66988
NNNEINPD_00964	1.25041	1.18418	9.26955	9.75107
NNNEINPD_00965	0.603021	0.928101	6.69293	7.6818
NNNEINPD_00966	10.335	9.41273	5.57135	3.9912
NNNEINPD_00967	2.20249	1.64017	8.5662	10.5053
NNNEINPD_00968	0.56935	0.56904	7.28537	3.59065
NNNEINPD_00969	0.790429	1.32466	10.2839	5.9391
NNNEINPD_00970	0.879701	2.52846	15.6515	8.9166
NNNEINPD_00971	2.32116	2.97683	9.15547	0
NNNEINPD_00972	0	3.34201	2.33042	18.1535
NNNEINPD_00973	1.40419	1.87362	12.2867	11.1414
NNNEINPD_00974	9.33201	10.1184	85.5766	55.5145
NNNEINPD_00975	2.36725	1.89031	32.4117	12.349
NNNEINPD_00976	0.721623	0.357142	5.32683	1.14189
NNNEINPD_00977	1.97583	4.16939	849.4	621.068
NNNEINPD_00978	39.1481	65.6457	56.3842	38.8239
NNNEINPD_00979	12.7241	15.7984	20.7149	12.3707
NNNEINPD_00980	2.13845	5.80781	14.9576	10.3878
NNNEINPD_00981	1.01873	0.671389	4.3684	6.83147
NNNEINPD_00982	6.42236	8.38011	41.6576	42.5093
NNNEINPD_00983	1.86408	2.70396	11.3364	11.4334
NNNEINPD_00984	7.08998	9.47395	28.0371	29.2034
NNNEINPD_00985	9.13895	14.907	45.2843	34.0061
NNNEINPD_00986	35.5217	49.4217	106.601	79.6777
NNNEINPD_00987	0.717871	1.7972	19.273	13.0504
NNNEINPD_00988	1.25883	2.57532	5.09266	8.40689
NNNEINPD_00989	1.1611	0.773882	4.57459	4.99479
NNNEINPD_00990	2.22455	3.39747	16.7302	5.4995
NNNEINPD_00991	4.59949	6.85002	16.5906	14.3632
NNNEINPD_00992	0.534996	0.79544	5.16644	2.6259
NNNEINPD_00993	0	74.9163	54.6335	0
NNNEINPD_00994	3.54158	6.09923	27.4798	18.7879
NNNEINPD_00995	4.53395	3.38021	47.7268	39.5543
NNNEINPD_00996	11.839	21.2324	126.24	92.4653
NNNEINPD_00997	6.2953	7.33057	54.6599	41.448
NNNEINPD_00998	0.402784	2.69616	15.7121	10.5866
NNNEINPD_00999	0.504866	1.57179	33.6721	21.6603
NNNEINPD_01000	1.41572	1.94797	13.0234	10.8737
NNNEINPD_01001	11.5027	12.4051	9.20245	8.63805
NNNEINPD_01002	1.91631	2.87335	107.657	65.2739
NNNEINPD_01003	2.739	4.29167	15.9016	17.5331
NNNEINPD_01004	2.45549	2.86261	29.2413	26.9826
NNNEINPD_01005	4.79725	4.13999	34.8773	13.8467
NNNEINPD_01006	4.62655	4.89837	41.8572	35.1507
NNNEINPD_01007	0.355151	0.85048	2.74598	3.40656
NNNEINPD_01008	8.89125	6.25409	12.4524	18.002
NNNEINPD_01009	0.653434	2.70308	14.8048	11.1293
NNNEINPD_01010	56.2329	56.7506	14.1308	12.4302
NNNEINPD_01011	4.47653	4.46524	5.99114	5.40257
NNNEINPD_01012	1.04975	1.99963	6.04119	3.51766
NNNEINPD_01013	0.676081	1.00136	59.5076	47.1784
NNNEINPD_01014	5.80217	1.48391	28.3837	12.5649
NNNEINPD_01015	2.24791	2.22011	27.4866	12.3571
NNNEINPD_01016	0.627962	0.85511	12.5077	10.0334
NNNEINPD_01017	1.94373	1.83582	28.3544	27.9549
NNNEINPD_01018	2.95128	3.33655	21.6362	16.8079
NNNEINPD_01019	0.868702	0.980234	10.706	7.05648
NNNEINPD_01020	0.950041	1.19029	1.60214	3.39667
NNNEINPD_01021	0.373614	0.283465	5.56658	10.8559
NNNEINPD_01022	1.55042	0.769758	26.3792	23.5201
NNNEINPD_01023	5.77804	3.37565	34.2356	14.416
NNNEINPD_01024	4.87307	14.4365	3.70398	2.50545
NNNEINPD_01025	0	0	62.2799	34.8666
NNNEINPD_01026	0.29563	1.07527	12.0942	10.3926
NNNEINPD_01027	2.33003	5.58504	25.1695	13.4291
NNNEINPD_01028	1.67349	2.4855	11.9084	11.0105
NNNEINPD_01029	0.763266	1.64434	11.0882	4.9946
NNNEINPD_01030	93.5795	158.352	146.984	117.52
NNNEINPD_01031	33.4037	37.8854	157.698	136.845
NNNEINPD_01032	1.04844	1.04056	5.3222	6.00884
NNNEINPD_01033	1.34358	1.86454	21.2168	9.68954
NNNEINPD_01034	2.0172	1.52141	10.6383	11.8519
NNNEINPD_01035	3.1807	4.43552	17.8915	8.01075
NNNEINPD_01036	3.13373	5.88325	20.0009	15.6699
NNNEINPD_01037	0.737214	0.780593	6.85144	2.96871
NNNEINPD_01038	3.44937	5.17203	40.4324	32.6369
NNNEINPD_01039	0	0.805088	8.68275	23.1967
NNNEINPD_01040	1.292	0.479911	1.77318	1.91872
NNNEINPD_01041	0.590948	0.324793	2.60023	1.85388
NNNEINPD_01042	3.86398	3.8439	15.651	18.4373
NNNEINPD_01043	4.33829	5.20093	14.6431	7.80079
NNNEINPD_01044	9.65104	12.5298	10.8671	6.69606
NNNEINPD_01045	1.97058	2.92999	92.9148	68.8414
NNNEINPD_01046	1.41084	3.57042	76.935	52.8387
NNNEINPD_01047	8.81851	12.1175	15.1337	10.291
NNNEINPD_01048	18.0951	19.0585	56.1975	50.7634
NNNEINPD_01049	248.978	268.122	68.6287	71.034
NNNEINPD_01050	0.75799	2.10595	11.4101	9.32808
NNNEINPD_01051	1.79402	4.29961	19.6653	14.2799
NNNEINPD_01052	4.75039	5.40567	16.5048	3.93526
NNNEINPD_01053	1.01965	4.61339	550.832	377.325
NNNEINPD_01054	44.4145	51.8708	88.4404	59.6954
NNNEINPD_01055	1.96278	3.74188	5.92311	9.77843
NNNEINPD_01056	4.488	7.68246	5.08973	3.87088
NNNEINPD_01057	115.398	141.94	28.441	22.5524
NNNEINPD_01058	2.42775	1.68728	8.64488	8.38156
NNNEINPD_01059	969.73	1982.04	383.832	250.989
NNNEINPD_01060	13.1356	15.4525	21.9466	12.3103
NNNEINPD_01061	0.783801	1.16154	5.83624	4.63767
NNNEINPD_01062	0.450604	1.40089	5.34535	7.70492
NNNEINPD_01063	0.206218	0.713219	2.46448	3.31294
NNNEINPD_01064	8.43179	12.8343	5.55337	4.17577
NNNEINPD_01065	0	0.841492	3.86552	5.3527
NNNEINPD_01066	43.7341	55.7375	183.855	128.554
NNNEINPD_01067	6.15851	6.18903	116.327	149.682
NNNEINPD_01068	1597.27	2836.8	12738.9	9926.82
NNNEINPD_01069	9.72345	14.2343	72.9505	36.0305
NNNEINPD_01070	14.7984	23.2528	46.1329	38.1384
NNNEINPD_01071	0.897691	1.46578	13.2178	8.26716
NNNEINPD_01072	1.85433	1.58232	14.0362	13.2479
NNNEINPD_01073	552.836	701.91	129.778	104.834
NNNEINPD_01074	12.6331	20.0028	65.08	52.7407
NNNEINPD_01075	24.1302	34.8664	178.627	106.009
NNNEINPD_01076	28.6295	40.7839	8.33697	16.6058
NNNEINPD_01077	7.71928	9.63121	3.47133	4.337
NNNEINPD_01078	152.449	262.861	972.964	876.031
NNNEINPD_01079	51.12	83.6637	327.464	216.956
NNNEINPD_01080	3.73923	3.64519	33.7382	27.283
NNNEINPD_01081	156.682	173.408	535.897	319.164
NNNEINPD_01082	96.472	90.2073	300.753	297.839
NNNEINPD_01083	0.36214	1.57724	5.66087	4.50266
NNNEINPD_01084	10.5586	13.2941	11.0487	8.0256
NNNEINPD_01085	4.77539	6.62751	4.15149	4.60703
NNNEINPD_01086	10.9855	14.3619	18.3105	10.7839
NNNEINPD_01087	2.61938	3.31193	40.0231	41.8743
NNNEINPD_01088	1.01683	0.476032	11.9972	7.75492
NNNEINPD_01089	142.438	104.045	492.446	450.584
NNNEINPD_01090	3.85754	5.09978	15.561	35.0282
NNNEINPD_01091	3.9662	3.36078	8.86347	6.76183
NNNEINPD_01092	10.3137	7.50432	53.5351	43.8247
NNNEINPD_01093	7.21113	10.4224	124.363	105.506
NNNEINPD_01094	1.44762	1.33301	8.32046	9.78677
NNNEINPD_01095	1.14293	0.465644	15.8189	13.1762
NNNEINPD_01096	0.662015	0	4.31482	2.1156
NNNEINPD_01097	0.150391	0.297798	2.34294	0
NNNEINPD_01098	1.00824	3.08961	2.78382	4.93293
NNNEINPD_01099	0.843243	0.836946	6.8294	4.12733
NNNEINPD_01100	16.4196	60.9056	778.212	460.717
NNNEINPD_01101	15.4761	20.8703	8.48773	5.6617
NNNEINPD_01102	6.3988	12.8582	5.05821	6.17009
NNNEINPD_01103	7.53224	5.04236	44.5547	42.0539
NNNEINPD_01104	0.345699	1.19904	6.55251	7.58397
NNNEINPD_01105	16.8279	24.973	76.5279	59.2114
NNNEINPD_01106	6.71377	4.73346	30.1786	18.5736
NNNEINPD_01107	2.80367	1.57555	16.1975	7.02619
NNNEINPD_01108	2.24773	4.60164	30.8889	25.7693
NNNEINPD_01109	1.76199	3.71771	26.9906	11.6308
NNNEINPD_01110	0.801765	0.940714	15.7442	7.03221
NNNEINPD_01111	1.83496	3.80914	41.1126	27.2339
NNNEINPD_01112	0.503999	0.714751	12.596	10.6628
NNNEINPD_01113	3.34735	2.86545	69.8843	54.625
NNNEINPD_01114	5.5178	3.33608	40.1635	23.9966
NNNEINPD_01115	1.84842	2.81719	31.0658	30.6978
NNNEINPD_01116	0	1.72609	38.6912	28.6164
NNNEINPD_01117	1.01354	1.39371	41.3403	32.3951
NNNEINPD_01118	0.204682	0.88917	23.3043	16.5926
NNNEINPD_01119	1.35806	1.96723	20.21	8.49073
NNNEINPD_01120	1.12005	0.111229	5.62698	9.79656
NNNEINPD_01121	5.56521	8.04973	23.0292	16.745
NNNEINPD_01122	0.706013	1.04543	9.7106	7.3292
NNNEINPD_01123	18.8963	41.4199	111.377	123.02
NNNEINPD_01124	13.6302	15.662	106.976	96.9347
NNNEINPD_01125	1.49729	1.95816	30.9346	20.8527
NNNEINPD_01126	0.784417	0.778089	7.30555	8.50563
NNNEINPD_01127	0.258333	1.14996	7.7555	7.69395
NNNEINPD_01128	4.71799	4.8803	13.4474	12.3439
NNNEINPD_01129	14.2005	21.3458	49.5179	35.9972
NNNEINPD_01130	2.41844	3.19635	29.4931	10.1461
NNNEINPD_01131	3.0129	4.0884	24.0044	19.1934
NNNEINPD_01132	0.64472	0.611024	2.44345	3.81353
NNNEINPD_01133	0	0.407465	0.759478	2.2712
NNNEINPD_01134	0	0.0462033	0.586017	3.24119
NNNEINPD_01135	0.0873671	0.2298	1.99695	1.58794
NNNEINPD_01136	0.865138	0.065842	1.53018	2.06708
NNNEINPD_01137	0	0.306471	6.1311	2.94291
NNNEINPD_01138	0	24.1218	1555.63	903.298
NNNEINPD_01139	2.18039	3.25836	29.761	24.1435
NNNEINPD_01140	38.3459	42.7717	63.3541	55.1516
NNNEINPD_01141	0.824417	3.10354	8.90369	1.72608
NNNEINPD_01142	64.0613	28.3343	79.3326	64.1801
NNNEINPD_01143	1.19655	2.70926	26.7025	15.2852
NNNEINPD_01144	1.22371	1.03705	9.27788	8.61324
NNNEINPD_01145	0.659835	1.50457	16.6086	15.706
NNNEINPD_01146	5.41253	6.07999	10.213	1.56411
NNNEINPD_01147	1.87921	2.55983	6.02151	9.00496
NNNEINPD_01148	5.06647	10.8147	90.0141	67.741
NNNEINPD_01149	2.43	2.46039	112.829	56.2599
NNNEINPD_01150	0.627974	1.58027	11.2931	6.53712
NNNEINPD_01151	0.61553	1.21748	20.3058	18.4123
NNNEINPD_01152	1.3695	2.23913	28.012	16.1762
NNNEINPD_01153	1.16182	1.74785	8.37383	2.34222
NNNEINPD_01154	1.55564	1.4287	10.0248	9.88756
NNNEINPD_01155	3.1203	5.50943	119.061	84.2496
NNNEINPD_01156	2.83237	4.44021	52.9959	48.0611
NNNEINPD_01157	1.31625	1.58046	6.20858	7.04471
NNNEINPD_01158	16.0982	23.812	101.75	76.5417
NNNEINPD_01159	30488	47241.2	404.255	235.861
NNNEINPD_01160	3.21672	4.01673	15.6784	14.8649
NNNEINPD_01161	4.01638	4.00918	18.9233	25.7841
NNNEINPD_01162	1.88101	1.86454	19.2048	15.8279
NNNEINPD_01163	1.4414	1.15465	11.0992	11.3218
NNNEINPD_01164	4.92766	4.47441	49.9591	18.5025
NNNEINPD_01165	14.2616	27.4785	6.46256	16.2788
NNNEINPD_01166	33.2401	65.9456	11.0721	9.57784
NNNEINPD_01167	646454	622444	501574	576951
NNNEINPD_01168	5.71162	12.4173	30.5541	38.9517
NNNEINPD_01169	0.727772	0.838255	1.9233	4.00571
NNNEINPD_01170	0.278231	0.525744	2.1065	3.09968
NNNEINPD_01171	0.223261	0.617383	5.50335	4.25012
NNNEINPD_01172	1.37538	1.59383	3.68245	7.87921
NNNEINPD_01173	0.767706	0.845241	2.52606	6.47029
NNNEINPD_01174	0.833447	1.13386	3.24288	3.1986
NNNEINPD_01175	0.167938	0.373097	0.79452	0.921896
NNNEINPD_01176	0.761674	0.43019	5.28436	7.02543
NNNEINPD_01177	0.73597	0.879587	5.81013	1.34341
NNNEINPD_01178	0	0	0.33989	0
NNNEINPD_01179	0	1.17198	0	6.74141
NNNEINPD_01180	0.834305	0	0.931125	3.13622
NNNEINPD_01181	0	0.13632	0.879775	0
NNNEINPD_01182	0	0.0597471	1.11166	4.22782
NNNEINPD_01183	0.501619	0.166804	2.25494	7.64833
NNNEINPD_01184	0	0.893299	0.918929	1.81559
NNNEINPD_01185	0.287006	1.13854	1.39155	2.81969
NNNEINPD_01186	0.929455	4.89397	4.89456	0
NNNEINPD_01187	103.828	137.545	29.9606	25.1035
NNNEINPD_01188	125.948	49.1473	145.447	211.666
NNNEINPD_01189	11.5176	13.7363	90.7658	75.8871
NNNEINPD_01190	0.371551	0.825748	6.72126	6.46238
NNNEINPD_01191	1.44353	2.39874	15.799	16.7688
NNNEINPD_01192	3.5982	4.41943	15.0048	7.8362
NNNEINPD_01193	2.81596	3.22569	10.2486	0.983756
NNNEINPD_01194	2.84743	3.01345	9.61188	7.80006
NNNEINPD_01195	290.452	378.662	485.225	340.684
NNNEINPD_01196	89.7383	102.44	174.879	179.446
NNNEINPD_01197	14.5223	28.6922	151.172	148.228
NNNEINPD_01198	7.14119	7.34796	115.961	68.3033
NNNEINPD_01199	19.2275	10.8948	229.218	156.701
NNNEINPD_01200	3.58709	2.43902	33.6536	21.9911
NNNEINPD_01201	0.244922	1.21717	9.30261	5.50184
NNNEINPD_01202	1.02576	1.86094	4.15626	8.93251
NNNEINPD_01203	0.232099	0.420036	2.41408	0.805515
NNNEINPD_01204	14.8024	28.2681	68.6309	47.2227
NNNEINPD_01205	67.6044	90.9595	970.295	641.233
NNNEINPD_01206	100.956	141.177	1183.21	856.071
NNNEINPD_01207	0.297374	0.294402	5.29748	5.58943
NNNEINPD_01208	0.170855	0.379598	3.32056	6.83049
NNNEINPD_01209	0	0.411032	2.34168	0
NNNEINPD_01210	1.8714	1.64678	13.3904	9.61867
NNNEINPD_01211	4.1103	2.78764	23.2635	23.7762
NNNEINPD_01212	35.9343	65.7153	285.026	125.995
NNNEINPD_01213	9.07044	8.16864	75.0268	34.0583
NNNEINPD_01214	1.51915	0.482624	3.71661	4.68082
NNNEINPD_01215	0.52834	0.284692	1.535	3.51818
NNNEINPD_01216	1.35388	1.13867	8.85435	10.2088
NNNEINPD_01217	1.61819	1.11409	5.67912	2.50439
NNNEINPD_01218	0	0.251378	1.25221	2.24972
NNNEINPD_01219	0.169865	0	1.7563	3.07681
NNNEINPD_01220	0.903439	0.900029	6.55616	8.33492
NNNEINPD_01221	10.1852	10.4611	69.3199	50.5669
NNNEINPD_01222	4.02951	7.02802	20.1379	5.87382
NNNEINPD_01223	5.25274	8.42083	15.2871	13.9064
NNNEINPD_01224	19.4865	6.70074	4.96789	60.5117
NNNEINPD_01225	0.190411	0.944157	2.11371	0.971268
NNNEINPD_01226	1.90705	6.12176	22.4366	27.6752
NNNEINPD_01227	3.70676	5.94964	11.1244	9.05723
NNNEINPD_01228	9.03672	11.9348	16.586	13.6064
NNNEINPD_01229	1.02738	1.0187	3.59922	4.81599
NNNEINPD_01230	0.246419	0.864079	8.60334	3.73921
NNNEINPD_01231	1.09384	1.72729	29.126	24.084
NNNEINPD_01232	7.22143	5.84	21.4785	15.3327
NNNEINPD_01233	9.24208	7.10423	21.2969	24.9508
NNNEINPD_01234	3.53609	7.44301	6.0638	6.89516
NNNEINPD_01235	2.14079	4.26624	8.52619	14.0534
NNNEINPD_01236	5.87851	2.59474	31.1471	21.2714
NNNEINPD_01237	1.30852	0.647634	9.87803	7.27219
NNNEINPD_01238	0.643869	2.36442	21.2032	4.56475
NNNEINPD_01239	43.0904	43.3781	2039.26	1380.52
NNNEINPD_01240	705.395	1111.74	1451.88	1150.9
NNNEINPD_01241	2.25654	4.01226	18.652	18.9705
NNNEINPD_01242	0.811644	1.75308	10.7984	15.265
NNNEINPD_01243	3.42324	2.38503	43.2819	29.3549
NNNEINPD_01244	9.41746	11.7282	117.427	65.4831
NNNEINPD_01245	0.375092	1.29679	1.03097	4.46402
NNNEINPD_01246	1.03689	1.83304	6.60173	5.40074
NNNEINPD_01247	30.2672	37.4821	6.40058	18.5542
NNNEINPD_01248	56.8821	65.5404	8.45937	28.1022
NNNEINPD_01249	2.04675	1.72609	9.90979	7.55155
NNNEINPD_01250	7.65865	10.8353	19.9268	12.331
NNNEINPD_01251	15.513	28.2583	24.7959	13.1093
NNNEINPD_01252	3.54475	3.113	14.7768	17.2569
NNNEINPD_01253	6.32733	7.06034	17.1585	12.3239
NNNEINPD_01254	246.138	458.664	123.36	201.429
NNNEINPD_01255	1.3006	1.48883	16.5152	15.9431
NNNEINPD_01256	0	0.707656	4.83317	1.49035
NNNEINPD_01257	0.590792	1.36194	6.30592	4.24485
NNNEINPD_01258	0.112005	1.89089	7.65498	3.68961
NNNEINPD_01259	0.967029	1.48391	11.402	6.85356
NNNEINPD_01260	13.1055	16.3368	40.9194	36.5885
NNNEINPD_01261	239.067	291.44	304.596	283.86
NNNEINPD_01262	38.0952	68.962	103.355	83.1689
NNNEINPD_01263	15.4497	17.2426	57.0772	57.9424
NNNEINPD_01264	12.3321	16.6767	26.6557	30.7788
NNNEINPD_01265	25.7566	28.4274	23.311	10.5431
NNNEINPD_01266	0.599156	4.83422	57.7702	22.4246
NNNEINPD_01267	0.933982	1.38914	6.62638	9.04982
NNNEINPD_01268	0.48783	2.51615	9.98307	2.54441
NNNEINPD_01269	2.67748	3.74965	20.104	13.9105
NNNEINPD_01270	7.13498	6.70882	31.0098	13.5866
NNNEINPD_01271	5.66214	16.438	173.82	116.809
NNNEINPD_01272	3.87237	8.0702	10.106	6.49177
NNNEINPD_01273	61.1219	92.3125	90.8068	63.2418
NNNEINPD_01274	6.61842	11.0198	29.699	25.4648
NNNEINPD_01275	3.65456	4.28865	31.7737	18.8035
NNNEINPD_01276	0.62931	1.86732	9.56757	19.5737
NNNEINPD_01277	4.29298	4.78225	52.8001	36.8026
NNNEINPD_01278	38.6026	80.8639	150.72	144.072
NNNEINPD_01279	1.39932	1.39136	10.6343	9.04818
NNNEINPD_01280	7.04276	8.61236	17.1876	35.2399
NNNEINPD_01281	0	5.29475	13.1863	9.9324
NNNEINPD_01282	13.8567	22.6931	43.0696	23.7119
NNNEINPD_01283	1.43036	3.20829	14.2442	11.8823
NNNEINPD_01284	2.08576	3.51899	13.8073	10.7697
NNNEINPD_01285	1.40656	3.00248	16.4396	10.7594
NNNEINPD_01286	1.97365	2.74663	9.74924	10.6361
NNNEINPD_01287	0.220531	1.38264	3.06036	3.9473
NNNEINPD_01288	0.40288	0.40305	10.1863	6.35942
NNNEINPD_01289	1.45627	2.88881	19.8185	12.6585
NNNEINPD_01290	24.5128	60.7503	686.754	442.571
NNNEINPD_01291	3.50931	2.48454	25.8811	20.1086
NNNEINPD_01292	0.351781	1.32298	11.6278	14.3108
NNNEINPD_01293	2.05651	1.64647	15.8831	2.12587
NNNEINPD_01294	24.3641	29.8931	69.1061	41.0221
NNNEINPD_01295	1.15088	2.95162	9.45604	0.845793
NNNEINPD_01296	3.21479	5.88844	25.6686	13.2912
NNNEINPD_01297	7.65389	12.3855	48.8288	31.2345
NNNEINPD_01298	16.154	13.313	33.4535	33.3451
NNNEINPD_01299	1.21703	1.45148	2.513	8.37396
NNNEINPD_01300	0.779492	3.2262	4.95967	4.80492
NNNEINPD_01301	0.627245	3.16365	10.0906	8.50741
NNNEINPD_01302	3.34892	6.79121	24.08	17.8304
NNNEINPD_01303	218.148	317.184	1129.72	659.45
NNNEINPD_01304	0.70343	1.04326	6.83124	6.84596
NNNEINPD_01305	0.741811	0	1.78408	1.684
NNNEINPD_01306	0.667749	1.7838	10.321	12.5958
NNNEINPD_01307	2.02359	3.07945	4.91876	4.1762
NNNEINPD_01308	5.76033	8.24228	5.88935	6.15648
NNNEINPD_01309	0.733538	1.37196	8.74872	9.12565
NNNEINPD_01310	1.3146	3.00744	7.80524	7.18495
NNNEINPD_01311	2.8521	4.56086	4.93089	7.40617
NNNEINPD_01312	2.76694	2.15991	9.03353	10.867
NNNEINPD_01313	2.56642	2.09003	8.44502	8.82735
NNNEINPD_01314	17.594	14.8677	52.6265	19.0532
NNNEINPD_01315	76.6735	162.064	262.295	174.171
NNNEINPD_01316	0.891911	2.24887	6.37655	6.05538
NNNEINPD_01317	1.9842	1.91139	4.9839	6.17811
NNNEINPD_01318	0.369596	2.66117	9.9875	9.3767
NNNEINPD_01319	53.4029	79.5369	16.1178	35.7177
NNNEINPD_01320	5.8115	3.73492	7.84548	5.76141
NNNEINPD_01321	3.44631	3.67419	16.7671	17.1545
NNNEINPD_01322	1.27914	0.547584	6.78438	2.72171
NNNEINPD_01323	1.13123	1.67675	9.91108	5.91284
NNNEINPD_01324	1.75527	1.97845	12.5351	7.19297
NNNEINPD_01325	1.52545	1.59805	17.6344	13.723
NNNEINPD_01326	0.549948	1.81742	9.70827	14.2276
NNNEINPD_01327	0.403702	0.84171	7.65028	8.69078
NNNEINPD_01328	2.83512	5.18107	24.268	16.5987
NNNEINPD_01329	4.6969	6.71013	44.4393	15.3773
NNNEINPD_01330	5.95706	9.77921	30.7135	30.6264
NNNEINPD_01331	8.92483	12.8421	47.4458	40.6144
NNNEINPD_01332	2.95132	4.22254	24.7108	14.0238
NNNEINPD_01333	15.4678	22.8082	130.363	65.7875
NNNEINPD_01334	37.8554	39.507	222.874	139.988
NNNEINPD_01335	0	0.678912	11.1221	13.7182
NNNEINPD_01336	5.35569	4.97989	17.7831	12.5586
NNNEINPD_01337	103.928	174.566	58.1226	61.6094
NNNEINPD_01338	51.8637	65.5413	18.7456	19.3881
NNNEINPD_01339	2.79966	3.89057	42.6449	32.1618
NNNEINPD_01340	4.12046	5.68211	28.5561	21.6533
NNNEINPD_01341	2316.99	3098.23	1835.09	879.712
NNNEINPD_01342	3498.7	3341.89	1053.75	762.493
NNNEINPD_01343	1.45607	1.11229	10.6541	8.71512
NNNEINPD_01344	1.08943	0.884234	7.47988	7.35681
NNNEINPD_01345	16.8947	31.0499	25.0872	27.1609
NNNEINPD_01346	5.61034	5.84832	21.763	21.5673
NNNEINPD_01347	1.35363	3.26864	145.278	67.4906
NNNEINPD_01348	234.136	213.681	111.832	119.413
NNNEINPD_01349	6.61055	66.08	114.147	368.425
NNNEINPD_01350	2.37086	4.0465	19.9169	17.0778
NNNEINPD_01351	1.81627	1.72833	24.0725	21.0756
NNNEINPD_01352	29.2198	36.1419	173.624	129.719
NNNEINPD_01353	17.8233	29.7827	150.353	107.855
NNNEINPD_01354	8.33917	11.0955	62.4984	41.957
NNNEINPD_01355	4.20292	2.59306	19.4024	13.3366
NNNEINPD_01356	57.6646	83.8045	182.953	144.551
NNNEINPD_01357	6.20596	9.49998	35.0944	28.221
NNNEINPD_01358	2.4135	2.19828	12.4237	12.3669
NNNEINPD_01359	2.30572	4.00813	19.0194	8.9741
NNNEINPD_01360	2.03546	2.74215	25.8816	17.9196
NNNEINPD_01361	4.24279	6.96932	733.466	474.991
NNNEINPD_01362	12.0327	25.6879	848.582	659.03
NNNEINPD_01363	11.4442	21.914	92.873	70.0487
NNNEINPD_01364	1.10504	2.09989	17.3683	15.6514
NNNEINPD_01365	0.0487448	0.770508	11.3406	10.9046
NNNEINPD_01366	2.10989	2.13044	8.6793	3.1433
NNNEINPD_01367	0.594747	0.441603	4.25317	5.84159
NNNEINPD_01368	0.681346	0.612593	6.74251	5.76849
NNNEINPD_01369	1.48315	1.70117	11.4466	6.62786
NNNEINPD_01370	2.11826	3.35432	4.49102	4.26888
NNNEINPD_01371	0.726955	0.503715	9.17246	5.13573
NNNEINPD_01372	0	0	1.38088	3.0981
NNNEINPD_01373	0.383312	0.425995	10.1922	8.98987
NNNEINPD_01374	0.8186	0.853426	14.2797	11.7578
NNNEINPD_01375	0.530191	0	3.18039	2.6521
NNNEINPD_01376	0.68461	0.903819	13.1517	8.60196
NNNEINPD_01377	0.433336	0.761044	12.7532	11.5572
NNNEINPD_01378	0.0915906	0.135696	7.58775	5.49456
NNNEINPD_01379	1.89303	1.96118	38.3749	28.1559
NNNEINPD_01380	1.1518	2.16357	118.394	91.4519
NNNEINPD_01381	0.843957	1.11153	100.987	54.7833
NNNEINPD_01382	12.1942	22.2798	36.7483	13.08
NNNEINPD_01383	11.5791	15.758	35.2034	16.3341
NNNEINPD_01384	6.61348	9.4001	22.9501	16.2984
NNNEINPD_01385	10.6137	11.7762	41.8403	29.2801
NNNEINPD_01386	0.56596	0.671389	3.52944	4.53303
NNNEINPD_01387	0.0379374	0.524253	2.96922	4.33384
NNNEINPD_01388	11.375	20.635	24.9096	40.0957
NNNEINPD_01389	12.7789	32.4129	129.044	158.573
NNNEINPD_01390	1.26106	3.14717	14.164	9.58965
NNNEINPD_01391	0.825394	2.59346	15.0873	9.17808
NNNEINPD_01392	6.42548	8.9311	23.7817	7.92939
NNNEINPD_01393	1.4342	1.94316	9.21482	6.82828
NNNEINPD_01394	3.22917	1.98049	29.7514	16.1901
NNNEINPD_01395	1.90074	2.15898	12.2375	9.4426
NNNEINPD_01396	9.78878	14.2586	40.8172	34.9979
NNNEINPD_01397	6.27906	2.5081	3.60454	2.36286
NNNEINPD_01398	0.597719	0.89311	4.37583	10.9136
NNNEINPD_01399	0	0.482443	4.64369	6.95178
NNNEINPD_01400	0	0.512025	2.47461	1.81491
NNNEINPD_01401	1.5389	1.7529	45.3932	28.6501
NNNEINPD_01402	1.21563	3.22532	12.8363	10.0013
NNNEINPD_01403	3.67383	3.28635	28.4697	13.4412
NNNEINPD_01404	0.553886	0.862032	5.03108	8.59322
NNNEINPD_01405	1.58517	0.971578	6.01469	2.3899
NNNEINPD_01406	0.39884	2.68621	11.7322	6.49769
NNNEINPD_01407	4.04738	4.07309	25.2498	15.3349
NNNEINPD_01408	2.34562	5.101	24.3828	24.4778
NNNEINPD_01409	3.1955	7.88928	16.0575	10.6666
NNNEINPD_01410	194.665	179.189	233.188	182.379
NNNEINPD_01411	2.90239	2.64593	11.0181	13.6305
NNNEINPD_01412	155.491	228.304	622.715	442.114
NNNEINPD_01413	10.947	10.7146	32.8166	16.7424
NNNEINPD_01414	5.80942	8.85294	18.3219	10.9364
NNNEINPD_01415	28.9467	39.8936	64.0463	47.3193
NNNEINPD_01416	6.85545	8.17339	147.167	63.3855
NNNEINPD_01417	2.61907	4.92681	13.5971	14.5059
NNNEINPD_01418	13.1826	17.9071	30.8454	19.4968
NNNEINPD_01419	5.82102	4.15466	16.8306	14.7721
NNNEINPD_01420	98.6761	109.14	122.821	84.4664
NNNEINPD_01421	5.70264	3.07692	16.6428	16.1701
NNNEINPD_01422	1.8797	1.8784	8.02873	10.1279
NNNEINPD_01423	2.0016	1.26263	8.19294	8.59938
NNNEINPD_01424	0	0.297703	9.47462	3.92206
NNNEINPD_01425	1.69846	4.03917	11.2161	2.4402
NNNEINPD_01426	2.42101	5.49687	27.1915	17.8172
NNNEINPD_01427	4.63438	5.80485	38.4516	21.2757
NNNEINPD_01428	3474.73	3312.65	817.492	639.308
NNNEINPD_01429	2.63997	4.1222	20.5554	14.7646
NNNEINPD_01430	1.1657	1.05187	12.5697	10.2243
NNNEINPD_01431	0.810087	0.695157	14.8208	14.7811
NNNEINPD_01432	4.72323	5.70984	32.2759	23.7628
NNNEINPD_01433	41.0269	38.8444	28.9966	20.2932
NNNEINPD_01434	3.28745	3.42359	50.4932	34.2754
NNNEINPD_01435	4.99353	8.48324	225.338	184.53
NNNEINPD_01436	5.43011	9.07878	58.8799	30.2833
NNNEINPD_01437	3.65057	3.83363	30.2552	22.9062
NNNEINPD_01438	0.1969	0.622001	3.46467	6.16179
NNNEINPD_01439	1.20139	0.872627	5.23548	5.75416
NNNEINPD_01440	2.12256	4.21191	31.9501	17.4275
NNNEINPD_01441	9.69603	10.12	23.5842	14.2562
NNNEINPD_01442	4.23253	6.13302	8.83097	2.70973
NNNEINPD_01443	3.37583	3.89036	7.90008	6.97338
NNNEINPD_01444	0.654673	1.67163	9.03615	9.44467
NNNEINPD_01445	12.8325	25.37	40.0857	24.7016
NNNEINPD_01446	2.95148	1.29056	3.43805	2.65729
NNNEINPD_01447	6.27156	6.68847	22.9763	20.7242
NNNEINPD_01448	50.5086	48.6241	299.363	269.705
NNNEINPD_01449	13.8031	15.0441	66.9049	60.0733
NNNEINPD_01450	13.5066	14.3792	10.8829	9.9851
NNNEINPD_01451	11.4626	10.3919	72.89	48.4278
NNNEINPD_01452	34.2668	52.3363	565.104	407.753
NNNEINPD_01453	1.31955	3.05159	25.9585	16.8867
NNNEINPD_01454	0	0.663561	3.4651	7.46338
NNNEINPD_01455	0.434953	0.798898	3.68355	3.19153
NNNEINPD_01456	0.609072	0.720633	6.85196	5.29687
NNNEINPD_01457	5.09654	3.76591	32.5976	25.4618
NNNEINPD_01458	1.55281	4.33781	33.1786	22.0429
NNNEINPD_01459	0.328535	0.543653	3.37956	2.42496
NNNEINPD_01460	3.92383	3.29644	28.0698	19.4109
NNNEINPD_01461	1.63376	1.52838	10.0598	9.75644
NNNEINPD_01462	4.27895	8.07027	9.19928	7.15121
NNNEINPD_01463	13.645	18.3519	15.2659	5.21678
NNNEINPD_01464	2.51603	2.67681	9.54998	6.65235
NNNEINPD_01465	1.64442	2.87271	6.2324	8.99754
NNNEINPD_01466	2.51571	4.06288	17.7081	14.3184
NNNEINPD_01467	1.45397	1.89304	10.6694	9.70965
NNNEINPD_01468	0.54342	2.48689	16.7805	14.58
NNNEINPD_01469	0.764566	1.32003	10.6033	4.83671
NNNEINPD_01470	0.863323	2.87979	17.2263	9.4925
NNNEINPD_01471	1.87305	3.25445	72.4021	61.5338
NNNEINPD_01472	6.6629	6.42076	32.5709	28.6631
NNNEINPD_01473	12.3722	13.457	256.413	180.658
NNNEINPD_01474	0.465806	0.961705	8.45747	4.86395
NNNEINPD_01475	4.49415	5.48834	8.04232	8.31049
NNNEINPD_01476	54.5373	105.42	17.9835	14.4101
NNNEINPD_01477	35.2692	45.0004	751.373	609.578
NNNEINPD_01478	274.04	212.507	5588.45	4681.48
NNNEINPD_01479	0	5.11519	38.2124	112.707
NNNEINPD_01480	1.1795	2.88056	13.9044	16.0527
NNNEINPD_01481	1.18984	1.89652	16.8543	13.513
NNNEINPD_01482	3.49711	1.26224	11.1911	7.4577
NNNEINPD_01483	1.12612	2.51247	13.2439	9.89116
NNNEINPD_01484	33.7571	40.5268	67.8327	41.973
NNNEINPD_01485	2.36095	3.36507	3.77593	5.69
NNNEINPD_01486	16.6871	34.7232	45.322	53.8262
NNNEINPD_01487	0	0.560911	4.5931	12.9276
NNNEINPD_01488	1.94148	3.37873	14.6914	10.442
NNNEINPD_01489	0.426218	0.761823	9.94526	11.1225
NNNEINPD_01490	1.54813	4.64329	34.4816	28.5258
NNNEINPD_01491	0.408977	3.43982	30.4382	23.9484
NNNEINPD_01492	1.53185	1.216	33.9999	20.5651
NNNEINPD_01493	0.955135	0.429796	9.33747	9.0014
NNNEINPD_01494	0.624579	0.545148	7.0255	5.58962
NNNEINPD_01495	60.5857	78.2933	104.883	56.3629
NNNEINPD_01496	2.30786	0.879806	7.13706	1.15616
NNNEINPD_01497	1.72665	1.33324	5.75129	6.41961
NNNEINPD_01498	9.01364	13.4297	28.4026	20.2002
NNNEINPD_01499	19.7418	36.045	185.901	132.276
NNNEINPD_01500	420.472	562.109	957.068	631.163
NNNEINPD_01501	0.229089	1.51225	5.32394	2.5907
NNNEINPD_01502	10.6979	12.53	12.1473	7.82068
NNNEINPD_01503	6.04602	8.95384	4.97299	8.07201
NNNEINPD_01504	10.2881	14.0867	8.77331	10.371
NNNEINPD_01505	10.3364	27.6536	32.7207	34.4231
NNNEINPD_01506	12.5621	9.773	67.4959	43.4817
NNNEINPD_01507	182.856	97.9593	1468.25	899.4
NNNEINPD_01508	3.93958	5.11095	40.3781	22.5713
NNNEINPD_01509	0.744311	2.37734	41.3525	34.5577
NNNEINPD_01510	0.358459	2.2559	21.1408	20.9893
NNNEINPD_01511	0.422137	0.626674	14.9886	12.6809
NNNEINPD_01512	0.86688	2.81224	24.5553	19.2656
NNNEINPD_01513	1.25974	2.31911	17.0186	9.22469
NNNEINPD_01514	1.8079	0.985702	16.1044	12.5445
NNNEINPD_01515	0.477946	1.06858	13.3424	12.8381
NNNEINPD_01516	2.92877	3.49258	24.54	19.2393
NNNEINPD_01517	2.33952	1.87313	15.0894	12.3336
NNNEINPD_01518	3.59399	5.00999	13.8831	5.74304
NNNEINPD_01519	64.9261	64.7775	1162.6	857.164
NNNEINPD_01520	8.70467	7.84702	51.4554	44.6483
NNNEINPD_01521	3.98423	8.17769	53.7662	37.8936
NNNEINPD_01522	1.84751	2.80376	25.0606	17.6647
NNNEINPD_01523	4.84841	2.93667	35.2331	21.0337
NNNEINPD_01524	4.32569	9.28373	51.125	38.6732
NNNEINPD_01525	1.98086	1.51062	8.21606	6.48032
NNNEINPD_01526	87.76	122.293	197.123	151.294
NNNEINPD_01527	7.68352	10.4587	54.3711	43.973
NNNEINPD_01528	6.10135	6.98598	26.98	16.7033
NNNEINPD_01529	5.43815	4.83843	36.6624	32.2428
NNNEINPD_01530	7.80839	6.63613	37.7444	35.5523
NNNEINPD_01531	0.808295	1.2331	17.1045	11.8473
NNNEINPD_01532	3.1929	2.62634	16.4108	11.0802
NNNEINPD_01533	1.09403	1.45663	13.8885	7.42351
NNNEINPD_01534	2690.76	4305.55	36584.2	27501.2
NNNEINPD_01535	21.0805	34.9145	49.5845	56.4008
NNNEINPD_01536	218.405	236.991	211.462	115.328
NNNEINPD_01537	0	10.8043	15.4291	0
NNNEINPD_01538	1.17406	0.774307	9.66555	2.46759
NNNEINPD_01539	2.08927	1.92203	9.71939	6.49432
NNNEINPD_01540	10.9046	14.6843	59.9726	47.1433
NNNEINPD_01541	6.04402	7.96252	21.3099	20.6375
NNNEINPD_01542	20.3658	22.8832	84.7387	57.0517
NNNEINPD_01543	1.99083	2.999	25.9852	17.1494
NNNEINPD_01544	5.49006	3.59155	26.8419	10.9597
NNNEINPD_01545	5.09424	5.82817	90.3502	52.1342
NNNEINPD_01546	2.87364	1.18398	8.72047	7.76982
NNNEINPD_01547	2.261	2.87946	11.3195	12.5631
NNNEINPD_01548	1.49872	3.55006	21.2241	7.00897
NNNEINPD_01549	7.85628	8.82837	34.111	26.3359
NNNEINPD_01550	6.62474	7.74242	23.6775	16.3936
NNNEINPD_01551	1.88825	3.00917	23.1833	11.8458
NNNEINPD_01552	1.03909	1.0755	7.77966	8.61632
NNNEINPD_01553	1.53305	6.51292	16.0268	14.6152
NNNEINPD_01554	0.791684	1.36882	9.44944	7.41729
NNNEINPD_01555	143.717	138.133	693.37	557.54
NNNEINPD_01556	19.3238	19.7662	141.279	121.535
NNNEINPD_01557	11.4063	24.4111	15.5168	27.3758
NNNEINPD_01558	1.04222	1.69124	13.9029	9.18209
NNNEINPD_01559	0.725122	0.866467	8.45821	8.60142
NNNEINPD_01560	1.30334	1.67432	2.93515	16.8587
NNNEINPD_01561	7.12929	2.81145	21.3487	13.8382
NNNEINPD_01562	17.8535	14.299	40.815	25.345
NNNEINPD_01563	25.1102	35.979	37.2336	28.7354
NNNEINPD_01564	61.7647	89.1354	268.607	157.274
NNNEINPD_01565	61.7647	89.1354	268.607	157.274
NNNEINPD_01566	3.48871	4.39493	32.3104	27.6398
NNNEINPD_01567	0.697624	0.689485	5.87087	9.68244
NNNEINPD_01568	0	1.5226	13.1721	7.32649
NNNEINPD_01569	3.05107	4.89664	21.0635	19.0077
NNNEINPD_01570	2.09222	3.61386	19.2365	16.356
NNNEINPD_01571	5.71037	6.57008	18.4335	20.9311
NNNEINPD_01572	18.8255	0	117.794	61.056
NNNEINPD_01573	14.5075	14.7405	92.4356	68.0885
NNNEINPD_01574	1.88128	0.990682	37.5048	25.0909
NNNEINPD_01575	7.56032	12.3689	25.2967	13.8187
NNNEINPD_01576	2.15664	2.67233	17.496	21.0717
NNNEINPD_01577	2.81596	4.19339	25.5523	16.0475
NNNEINPD_01578	7.90221	12.3984	51.3603	28.0642
NNNEINPD_01579	166.177	231.211	756.05	241.384
NNNEINPD_01580	85.5564	128.342	1944.14	1377.72
NNNEINPD_01581	24.1444	36.6134	61.924	37.9615
NNNEINPD_01582	21.32	25.8853	140.385	92.4181
NNNEINPD_01583	6.52337	4.62263	29.8155	20.9502
NNNEINPD_01584	0.146473	1.37747	14.0853	1.90414
NNNEINPD_01585	4.07016	2.63696	34.3712	19.8872
NNNEINPD_01586	0.553977	1.21748	6.33867	5.14154
NNNEINPD_01587	2.15244	3.87153	6.59924	8.69182
NNNEINPD_01588	9.68758	16.1095	30.5072	40.3735
NNNEINPD_01589	1.10795	1.46098	6.05556	6.63537
NNNEINPD_01590	12.2564	19.8491	84.1517	62.9265
NNNEINPD_01591	13.3526	11.8017	41.4173	55.8307
NNNEINPD_01592	2.7849	4.37296	18.8925	19.17
NNNEINPD_01593	3.94684	5.55366	23.6805	17.8756
NNNEINPD_01594	1.78271	0.982482	13.5194	5.50357
NNNEINPD_01595	0	2.32088	10.2144	3.26039
NNNEINPD_01596	1.59199	1.70403	20.3846	16.7841
NNNEINPD_01597	2.01549	1.95129	16.5353	9.40173
NNNEINPD_01598	1.6666	1.52048	11.4277	15.1162
NNNEINPD_01599	1.24417	2.53082	10.1175	9.02008
NNNEINPD_01600	10.415	12.6246	72.9536	64.0791
NNNEINPD_01601	7.00754	7.18713	10.0193	17.1208
NNNEINPD_01602	5.22875	4.54695	23.3655	14.8438
NNNEINPD_01603	2.27902	6.45122	15.5747	21.492
NNNEINPD_01604	0	0.496138	2.40489	8.71994
NNNEINPD_01605	63.8946	75.63	878.059	564.105
NNNEINPD_01606	3.69474	6.01599	363.262	306.751
NNNEINPD_01607	4.30151	2.96828	205.406	121.249
NNNEINPD_01608	13.4032	11.7909	138.044	106.429
NNNEINPD_01609	2.15945	1.7201	53.4234	35.7091
NNNEINPD_01610	3.22976	5.30849	84.3268	64.8302
NNNEINPD_01611	2.07672	2.05405	13.668	14.8135
NNNEINPD_01612	37.0783	26.1972	211.281	205.473
NNNEINPD_01613	10.6262	8.31222	44.6814	30.3301
NNNEINPD_01614	0.664466	1.75945	8.4165	8.04967
NNNEINPD_01615	2.2552	4.37675	44.5338	32.1324
NNNEINPD_01616	0.55323	0.492165	4.22794	5.39757
NNNEINPD_01617	1.08729	1.08361	6.52463	1.95104
NNNEINPD_01618	0.508868	0.575675	8.31834	4.80704
NNNEINPD_01619	0.128496	0.734903	4.36013	2.81583
NNNEINPD_01620	3.9884	4.97738	15.1134	10.8746
NNNEINPD_01621	1.16337	2.12742	11.0404	11.5006
NNNEINPD_01622	1.00421	1.0348	7.12316	9.56457
NNNEINPD_01623	8.75589	13.5266	62.501	35.6274
NNNEINPD_01624	1.49669	1.83517	4.9569	10.8777
NNNEINPD_01625	0.865447	1.38205	5.54813	9.70597
NNNEINPD_01626	6.96883	22.0233	11.9332	0
NNNEINPD_01627	21.9925	34.3851	18.8952	16.3625
NNNEINPD_01628	1.74078	2.89956	7.51632	11.5471
NNNEINPD_01629	3.13426	1.03434	17.2104	10.5889
NNNEINPD_01630	0.620991	1.91077	12.4457	5.36427
NNNEINPD_01631	0	1.90671	17.4224	16.9118
NNNEINPD_01632	4.3151	6.60369	11.9668	12.493
NNNEINPD_01633	0.532393	2.17279	10.0312	6.57707
NNNEINPD_01634	11.9014	14.933	213.183	191.032
NNNEINPD_01635	7.07217	14.6154	76.1266	34.3983
NNNEINPD_01636	5.02796	5.30407	17.3952	16.2648
NNNEINPD_01637	5.19557	9.77694	14.7824	4.77533
NNNEINPD_01638	2.12895	4.34981	6.8656	6.48877
NNNEINPD_01639	0.737786	2.02691	7.45721	8.13774
NNNEINPD_01640	2.65158	2.86295	7.34907	13.5594
NNNEINPD_01641	73.2615	51.5073	215.757	193.275
NNNEINPD_01642	4.35507	3.9747	44.8421	29.9771
NNNEINPD_01643	3.63836	4.03289	53.3599	34.3475
NNNEINPD_01644	21.7598	40.3331	116.822	71.9497
NNNEINPD_01645	0.620279	1.58344	12.6454	8.47908
NNNEINPD_01646	19.1039	26.2908	67.7404	48.5416
NNNEINPD_01647	6.50424	14.023	47.3035	64.7168
NNNEINPD_01648	14.8313	7.79679	91.1407	20.996
NNNEINPD_01649	25.2967	51.2192	76.5988	40.9075
NNNEINPD_01650	66.1662	78.8436	386.015	224.824
NNNEINPD_01651	5.68231	7.25756	52.6914	23.9203
NNNEINPD_01652	13.0401	28.424	73.6836	37.3002
NNNEINPD_01653	1.06895	1.38037	16.7899	11.7121
NNNEINPD_01654	0.250082	0.753556	11.86	6.78319
NNNEINPD_01655	1.03503	1.13015	13.9528	9.41924
NNNEINPD_01656	0.922232	2.02691	10.3182	16.3812
NNNEINPD_01657	6.1245	9.24898	66.4216	31.1026
NNNEINPD_01658	1.59903	1.24905	6.7751	6.78241
NNNEINPD_01659	12.447	19.3301	60.348	36.7237
NNNEINPD_01660	1.76804	1.75926	12.0929	6.97263
NNNEINPD_01661	3.22875	3.77282	25.1321	21.5974
NNNEINPD_01662	5.04099	2.73363	23.3153	9.41386
NNNEINPD_01663	4.37744	5.77446	18.1818	18.578
NNNEINPD_01664	0.52834	0.474487	55.1742	34.7217
NNNEINPD_01665	0.990246	1.84885	15.1582	14.8606
NNNEINPD_01666	3.36132	2.79877	30.5627	17.9668
NNNEINPD_01667	1.08811	1.0217	12.1679	9.35702
NNNEINPD_01668	7.21041	4.29773	111.528	87.3947
NNNEINPD_01669	1.55908	1.53798	11.7319	9.89995
NNNEINPD_01670	12.4898	23.2641	43.447	29.614
NNNEINPD_01671	1.39608	1.4995	2.64419	4.40182
NNNEINPD_01672	2.33538	0.850351	3.77466	6.22251
NNNEINPD_01673	1.05973	1.15705	2.78425	3.54842
NNNEINPD_01674	0.68859	1.04985	6.44617	5.03334
NNNEINPD_01675	2.07707	5.17085	27.7988	16.4988
NNNEINPD_01676	2.29145	4.9979	38.529	27.0013
NNNEINPD_01677	166.432	276.22	541.798	560.973
NNNEINPD_01678	1.41753	1.00046	32.7696	32.3008
NNNEINPD_01679	0.305827	1.06656	65.601	65.6406
NNNEINPD_01680	0.841515	1.07517	51.4876	28.9795
NNNEINPD_01681	1.36521	2.50814	22.9382	19.5649
NNNEINPD_01682	7.12076	16.1971	58.6909	32.5095
NNNEINPD_01683	2.09092	2.31003	12.4233	5.45944
NNNEINPD_01684	7.35584	19.1358	85.1793	55.3085
NNNEINPD_01685	12.2147	13.1661	43.9257	30.5328
NNNEINPD_01686	0.293096	1.33305	14.7411	7.8712
NNNEINPD_01687	2.88334	4.60112	29.4291	16.2204
NNNEINPD_01688	3.9291	3.51145	2.6311	3.61011
NNNEINPD_01689	9.3922	10.1726	26.5563	27.908
NNNEINPD_01690	2.14972	1.33181	6.37874	18.9732
NNNEINPD_01691	2.49121	4.59736	9.45047	8.35154
NNNEINPD_01692	2.28403	2.06038	11.3307	10.2844
NNNEINPD_01693	1.07952	6.56474	3.90539	10.0814
NNNEINPD_01694	1.25974	3.56786	1.97517	2.54826
NNNEINPD_01695	1.22708	2.23604	25.4447	17.357
NNNEINPD_01696	4.48827	5.62339	22.6175	28.2828
NNNEINPD_01697	1.3535	2.54389	15.6866	12.5397
NNNEINPD_01698	0.455203	5.59351	10.3153	2.16505
NNNEINPD_01699	0.360649	0.477855	3.00344	10.1155
NNNEINPD_01700	0.189783	1.13808	15.8734	9.90149
NNNEINPD_01701	4.05624	3.06283	34.4186	19.2113
NNNEINPD_01702	14.3326	28.0511	41.702	31.3136
NNNEINPD_01703	5.76641	9.98938	18.6143	21.5961
NNNEINPD_01704	6.1345	15.2149	11.8557	12.0373
NNNEINPD_01705	3.30908	4.8001	6.75316	15.1666
NNNEINPD_01706	32.5337	43.6524	57.5502	49.317
NNNEINPD_01707	80.8844	70.9998	188.39	116.163
NNNEINPD_01708	5.41043	7.24241	21.4708	14.5521
NNNEINPD_01709	0.475392	4.10482	5.11193	2.61059
NNNEINPD_01710	0.727313	1.18403	6.59245	7.86849
NNNEINPD_01711	0	0	2.91002	0
NNNEINPD_01712	1.22114	1.22187	12.2555	6.42685
NNNEINPD_01713	19.4315	27.3521	349.498	224.89
NNNEINPD_01714	1.70647	0.614497	6.53669	4.12338
NNNEINPD_01715	0.603345	0.997668	3.84836	1.4828
NNNEINPD_01716	37.7918	74.7715	53.4436	40.4871
NNNEINPD_01717	5.87524	6.08765	13.1016	10.6991
NNNEINPD_01718	1.84121	3.22569	14.3369	5.59511
NNNEINPD_01719	1.73592	0.652081	4.62863	3.74304
NNNEINPD_01720	0.501619	1.50123	4.3397	4.30218
NNNEINPD_01721	8.45606	17.3231	31.5888	27.1292
NNNEINPD_01722	3.61346	6.28618	5.74487	4.3052
NNNEINPD_01723	31.407	54.6571	92.6534	75.3097
NNNEINPD_01724	3.38826	4.65655	17.0514	13.1032
NNNEINPD_01725	3.3639	7.61565	8.89623	5.9807
NNNEINPD_01726	0.907	1.75321	11.4737	7.29444
NNNEINPD_01727	0.65997	0.94086	8.39363	7.90117
NNNEINPD_01728	0.761646	1.03857	9.35375	10.3062
NNNEINPD_01729	0.058272	0.46091	6.06115	2.893
NNNEINPD_01730	1.12244	0.957859	4.0693	4.60122
NNNEINPD_01731	0.952057	1.32182	6.63266	10.5221
NNNEINPD_01732	0.471764	0.641386	3.01407	2.52867
NNNEINPD_01733	0.727568	0.718776	4.91075	4.1817
NNNEINPD_01734	0.904045	0.726836	11.5464	7.11849
NNNEINPD_01735	0	0.506131	5.86559	3.60765
NNNEINPD_01736	0.322861	0.957294	6.24451	7.55489
NNNEINPD_01737	0.633361	0.438527	3.39847	5.43468
NNNEINPD_01738	0.906858	0.490032	8.14593	5.17823
NNNEINPD_01739	0.49237	1.08148	17.3254	12.0934
NNNEINPD_01740	0.244095	0.60248	14.6389	10.3744
NNNEINPD_01741	1.12794	0.521146	11.273	13.5614
NNNEINPD_01742	1.10815	0.589203	15.7167	13.7272
NNNEINPD_01743	1.26815	0.343554	41.3017	40.6127
NNNEINPD_01744	1.50258	1.37897	3.36066	3.38886
NNNEINPD_01745	1.01195	2.24821	2.02715	0.474804
NNNEINPD_01746	0.134923	0.06675	19.2854	7.01095
NNNEINPD_01747	4.05282	6.87114	14.3235	16.0862
NNNEINPD_01748	1.28014	2.18208	2.17995	3.61683
NNNEINPD_01749	0.48783	1.9355	13.6178	15.6537
NNNEINPD_01750	0.159536	0.158012	15.1745	17.1918
NNNEINPD_01751	2.36115	2.41049	56.5551	37.954
NNNEINPD_01752	2.40373	1.73502	58.2456	40.8305
NNNEINPD_01753	33.2355	17.3408	24.6223	0
NNNEINPD_01754	0.592196	1.57932	13.8464	19.5942
NNNEINPD_01755	0.434542	0.560689	10.6119	7.25675
NNNEINPD_01756	1.4029	2.98645	12.5508	5.78069
NNNEINPD_01757	3.16582	2.63466	22.0934	28.7332
NNNEINPD_01758	0.930418	0.7151	27.6428	24.5631
NNNEINPD_01759	0	0.470199	11.6988	10.9653
NNNEINPD_01760	3.00319	2.52931	34.6134	33.5149
NNNEINPD_01761	4.37046	12.7934	158.02	122.779
NNNEINPD_01762	2.12837	2.19233	158.32	99.4524
NNNEINPD_01763	1.26815	4.12265	431.096	244.724
NNNEINPD_01764	4.13373	8.75045	583.295	353.333
NNNEINPD_01765	27.9975	29.6839	202.144	174.848
NNNEINPD_01766	8.34119	7.75334	32.3404	24.9771
NNNEINPD_01767	10.4508	19.3509	102.896	71.4527
NNNEINPD_01768	207.819	44.9498	41.6255	61.4881
NNNEINPD_01769	13.8555	19.0743	9.31503	8.08147
NNNEINPD_01770	47.942	50.7284	45.9539	31.211
NNNEINPD_01771	7.34224	6.1885	29.9312	28.3081
NNNEINPD_01772	35.3551	39.5184	63.9537	55.1145
NNNEINPD_01773	58.7272	72.7542	103.048	57.3044
NNNEINPD_01774	4.69643	4.83887	30.3887	37.3547
NNNEINPD_01775	5.20404	9.27366	18.3988	16.348
NNNEINPD_01776	2.84675	0.9484	13.5575	10.7719
NNNEINPD_01777	1.84355	6.11885	21.3029	36.3901
NNNEINPD_01778	10.1343	10.221	78.2236	35.1099
NNNEINPD_01779	2.89312	1.70518	17.8802	11.0142
NNNEINPD_01780	122.974	130.526	201.742	129.485
NNNEINPD_01781	4.06685	8.5101	27.5097	22.0862
NNNEINPD_01782	2.44228	5.4984	32.8365	9.69869
NNNEINPD_01783	2.72772	2.48472	30.5851	18.8067
NNNEINPD_01784	0.304209	3.06928	20.3975	13.4226
NNNEINPD_01785	33.9561	52.3648	158.669	141.073
NNNEINPD_01786	7.07843	9.25787	38.5243	24.8109
NNNEINPD_01787	5.29928	2.37286	17.565	6.80427
NNNEINPD_01788	0.599156	5.4385	37.1488	42.2417
NNNEINPD_01789	9.45185	15.7709	104.839	86.5351
NNNEINPD_01790	3.4172	13.1582	60.9361	60.3936
NNNEINPD_01791	1.10419	1.40238	13.125	10.0764
NNNEINPD_01792	0.656685	0.866733	10.1941	11.0522
NNNEINPD_01793	1.76431	0	3.06182	3.84859
NNNEINPD_01794	1.63621	0.809171	5.70838	7.67318
NNNEINPD_01795	3.94589	2.2957	8.03345	3.6651
NNNEINPD_01796	0.852375	2.22098	3.26128	1.69324
NNNEINPD_01797	4.61863	6.38689	17.6279	17.8049
NNNEINPD_01798	1.86645	1.27478	23.0212	29.235
NNNEINPD_01799	18.2935	25.0428	247.169	167.774
NNNEINPD_01800	0	0.296248	4.77467	7.05581
NNNEINPD_01801	1.7541	3.00293	6.84019	4.99463
NNNEINPD_01802	21.6795	31.7695	77.2921	86.7726
NNNEINPD_01803	193.53	308.665	221.229	207.983
NNNEINPD_01804	27.9076	27.6013	70.7776	49.2414
NNNEINPD_01805	3.87825	5.87236	19.739	17.1175
NNNEINPD_01806	2.59995	2.09085	19.2459	11.2657
NNNEINPD_01807	8.11591	13.1553	51.5717	35.6649
NNNEINPD_01808	17.2349	13.9839	565.043	388.699
NNNEINPD_01809	2.80094	2.36784	38.3726	20.1883
NNNEINPD_01810	8.02261	4.82384	23.2219	31.4603
NNNEINPD_01811	1.79165	1.76636	15.8458	12.1814
NNNEINPD_01812	168.475	195.848	478.418	378.08
NNNEINPD_01813	817.896	1316.61	244.221	215.908
NNNEINPD_01814	10504.8	12731.5	234.465	164.256
NNNEINPD_01815	1.49819	2.89241	5.52901	3.4726
NNNEINPD_01816	2.02791	3.05684	5.02672	2.9667
NNNEINPD_01817	67.2104	63.8289	45.959	51.1068
NNNEINPD_01818	2.65835	1.82108	11.5797	5.58284
NNNEINPD_01819	6.46114	10.9817	52.8163	37.377
NNNEINPD_01820	5.34046	6.92279	41.0049	33.7813
NNNEINPD_01821	1.05876	2.5013	7.31789	2.71278
NNNEINPD_01822	23.6629	58.8571	99.8439	51.0857
NNNEINPD_01823	0.787723	0.437766	4.59414	2.8299
NNNEINPD_01824	0.54771	0.57031	7.24788	9.10113
NNNEINPD_01825	0.892971	1.81057	27.1694	17.5283
NNNEINPD_01826	52.1128	93.0566	44.8555	14.9336
NNNEINPD_01827	75.7657	126.074	37.4666	27.5138
NNNEINPD_01828	5683.4	6400.15	554.465	609.369
NNNEINPD_01829	42.5322	59.8348	89.2406	63.6781
NNNEINPD_01830	218.325	234.521	109.173	75.8424
NNNEINPD_01831	3.49686	5.46672	17.9173	16.8045
NNNEINPD_01832	0.177443	1.4621	11.2611	10.0452
NNNEINPD_01833	5.9275	7.29644	237.315	258.028
NNNEINPD_01834	9.81425	13.2593	104.684	70.3176
NNNEINPD_01835	0.743543	1.59476	26.391	18.1433
NNNEINPD_01836	12.4377	23.1702	102.842	67.061
NNNEINPD_01837	133.242	176.619	292.92	278.339
NNNEINPD_01838	22.4946	27.2571	20.0833	10.0624
NNNEINPD_01839	0.381413	1.5338	7.42422	9.20308
NNNEINPD_01840	0.501895	0.419209	6.26037	6.43141
NNNEINPD_01841	5.96606	7.88562	81.2833	57.807
NNNEINPD_01842	5.74265	3.7658	73.7655	42.6521
NNNEINPD_01843	1.28912	0.68862	4.96176	4.05994
NNNEINPD_01844	19.3808	11.8515	238.363	178.19
NNNEINPD_01845	0.464274	1.50924	12.5053	14.9448
NNNEINPD_01846	6.43461	6.89293	43.0958	48.6345
NNNEINPD_01847	2.06958	3.53529	10.8206	10.8288
NNNEINPD_01848	6.98407	11.4109	16.6037	17.4035
NNNEINPD_01849	39.6832	44.344	146.939	77.2213
NNNEINPD_01850	11.8963	22.5998	23.7725	18.7289
NNNEINPD_01851	0.301146	0.450015	9.23996	7.21787
NNNEINPD_01852	6.76134	8.02232	24.8671	17.8464
NNNEINPD_01853	5.76896	4.6694	43.3211	43.9115
NNNEINPD_01854	0.708838	1.0885	10.6962	7.8463
NNNEINPD_01855	9.15411	5.80263	63.7436	26.6644
NNNEINPD_01856	0.48304	0.383269	1.20794	2.19055
NNNEINPD_01857	2.07581	1.95204	12.2225	9.11992
NNNEINPD_01858	1.14581	2.93326	6.56567	5.85418
NNNEINPD_01859	257.512	267.414	176.412	149.725
NNNEINPD_01860	0	0.917319	6.23372	7.81051
NNNEINPD_01861	89.4524	113.445	157.097	101.383
NNNEINPD_01862	23.5216	39.6037	9.92926	8.25801
NNNEINPD_01863	9.45426	9.81334	22.7053	37.1846
NNNEINPD_01864	2.30582	2.60709	5.4198	5.506
NNNEINPD_01865	11.881	11.4075	90.4306	68.8257
NNNEINPD_01866	0	0.154802	18.0317	11.3515
NNNEINPD_01867	0.0760677	0.753182	8.43108	10.4084
NNNEINPD_01868	4.87307	7.62683	29.4947	30.8484
NNNEINPD_01869	169.301	198.616	1171.3	783.924
NNNEINPD_01870	71.3585	90.4774	125.974	102.714
NNNEINPD_01871	0.981445	2.22078	9.80096	6.14961
NNNEINPD_01872	2.09836	4.25098	12.7371	9.30278
NNNEINPD_01873	2.81347	2.0985	28.3327	17.2391
NNNEINPD_01874	18.8625	45.0706	55.0241	108.062
NNNEINPD_01875	299.03	382.058	1630.88	898.005
NNNEINPD_01876	25.5401	26.8684	211.051	128.43
NNNEINPD_01877	70.4705	108.499	20017.2	25206.4
NNNEINPD_01878	1.16313	3.09425	25.9577	8.66911
NNNEINPD_01879	0	0.521146	5.12758	4.03865
NNNEINPD_01880	1.44149	1.42252	14.0209	11.8472
NNNEINPD_01881	92.3224	196.465	845.514	410.584
NNNEINPD_01882	0.567549	2.96627	6.61379	5.4193
NNNEINPD_01883	0.60419	1.49368	4.58558	3.71639
NNNEINPD_01884	118.446	211.997	639.285	432.455
NNNEINPD_01885	1.85503	0.336507	50.3743	26.1354
NNNEINPD_01886	4.45485	5.86146	66.6605	43.0725
NNNEINPD_01887	2.48089	2.99446	93.4159	60.0531
NNNEINPD_01888	4.77661	5.01447	34.6618	27.8153
NNNEINPD_01889	0.918748	1.98692	6.91215	5.89532
NNNEINPD_01890	1.3878	2.10983	4.69891	3.45969
NNNEINPD_01891	1.06269	1.91635	10.3538	4.76444
NNNEINPD_01892	2.91654	2.48806	42.4205	34.0313
NNNEINPD_01893	1.81372	1.63344	22.9223	12.9689
NNNEINPD_01894	0.368929	1.16872	7.99045	1.00099
NNNEINPD_01895	5.6576	11.4075	43.1699	33.8251
NNNEINPD_01896	2478.48	2570.53	896.96	726.086
NNNEINPD_01897	34.2124	35.6359	76.7718	70.8562
NNNEINPD_01898	1.66689	6.03019	59.4702	49.9775
NNNEINPD_01899	2.27872	3.37837	26.5294	21.4461
NNNEINPD_01900	0.837029	2.0855	6.35081	8.25623
NNNEINPD_01901	1.71239	2.3964	10.2035	12.0599
NNNEINPD_01902	53.3844	31.876	201.194	27.5058
NNNEINPD_01903	15.3237	30.3198	115.794	94.0257
NNNEINPD_01904	2.65307	5.06395	21.8333	18.8518
NNNEINPD_01905	1.29817	0.756123	10.1603	4.1883
NNNEINPD_01906	0.873082	1.48547	4.66273	6.69618
NNNEINPD_01907	0.660748	1.74951	10.2514	7.12857
NNNEINPD_01908	3.40555	1.57111	17.5239	15.5915
NNNEINPD_01909	0.698306	0.735741	2.69009	7.31698
NNNEINPD_01910	1.12082	0.896722	13.9292	17.6342
NNNEINPD_01911	0.975359	1.26744	18.3022	11.4417
NNNEINPD_01912	1.88389	3.26497	21.187	6.21541
NNNEINPD_01913	12.1614	21.2577	52.1916	38.7804
NNNEINPD_01914	0.180702	0.35738	1.61621	1.93744
NNNEINPD_01915	2.15282	0.895751	6.15966	8.01319
NNNEINPD_01916	7.82839	12.0415	83.669	57.8454
NNNEINPD_01917	0.45406	0.630181	5.331	0
NNNEINPD_01918	0.162395	0.440904	39.9845	23.8368
NNNEINPD_01919	10.125	15.7628	12.281	9.69544
NNNEINPD_01920	1.77051	6.54493	10.7554	21.906
NNNEINPD_01921	34.3791	39.8306	202.606	154.05
NNNEINPD_01922	209.799	348.164	442.225	291.171
NNNEINPD_01923	137.769	187.749	107.265	101.134
NNNEINPD_01924	1.45539	3.54745	13.2939	9.51733
NNNEINPD_01925	2.69098	3.01092	9.01884	11.1072
NNNEINPD_01926	12.9493	22.2007	55.2481	35.1441
NNNEINPD_01927	41.6985	64.0758	101.708	60.5983
NNNEINPD_01928	4.11473	7.34504	69.1014	57.4284
NNNEINPD_01929	0	0.483875	4.40649	2.26785
NNNEINPD_01930	0.156249	0.647403	3.09405	3.81291
NNNEINPD_01931	1.20868	0.269421	7.86797	5.59573
NNNEINPD_01932	0.941237	0.266083	8.62225	10.4422
NNNEINPD_01933	0.744075	0.83317	3.17042	3.41054
NNNEINPD_01934	6.84225	6.18132	13.9647	16.6838
NNNEINPD_01935	0.993462	0.246054	4.37539	3.51368
NNNEINPD_01936	0.302941	0.384625	1.08454	2.58323
NNNEINPD_01937	0.208576	0.1035	1.11735	1.65687
NNNEINPD_01938	1.02123	0.607999	3.17853	4.28681
NNNEINPD_01939	0.193516	0.580411	4.27945	0
NNNEINPD_01940	39.0887	44.0229	8.75756	7.50241
NNNEINPD_01941	32.839	43.5476	15.857	8.29887
NNNEINPD_01942	0.804087	1.09383	31.7418	24.2324	SpGH3-3
NNNEINPD_01943	10.2964	10.4661	2813.61	1410.13
NNNEINPD_01944	0.72456	0.547117	50.6598	33.1902	SpGH39-1
NNNEINPD_01945	0.686102	0.910792	26.9562	14.0725	SpGH3-4
NNNEINPD_01946	1.43654	1.52158	478.647	376.844
NNNEINPD_01947	2.97998	2.2769	17.1263	14.9119
NNNEINPD_01948	0.793064	1.80035	25.1061	22.3962
NNNEINPD_01949	1.37453	1.57666	6.70849	6.64733	Sp3KSΔ4DH1
NNNEINPD_01950	8.99932	13.2436	18.8764	19.3956
NNNEINPD_01951	0.673837	1.08341	13.3269	9.68516
NNNEINPD_01952	1.33668	1.99662	15.118	6.62606
NNNEINPD_01953	0.815099	1.18614	12.7696	9.78337
NNNEINPD_01954	1.74814	1.97357	9.0183	8.2563
NNNEINPD_01955	5.24922	4.5727	33.1448	15.2016
NNNEINPD_01956	0.483441	0.952767	2.93471	4.41925
NNNEINPD_01957	0.191239	0.819711	6.35224	1.29557
NNNEINPD_01958	0.547078	0.594815	3.28609	2.37549
NNNEINPD_01959	0.626486	0.344436	1.91035	2.14401
NNNEINPD_01960	0	0	21.7128	18.5705
NNNEINPD_01961	3.84116	3.81957	15.4673	19.1632
NNNEINPD_01962	1.88349	4.75466	28.5033	7.66097
NNNEINPD_01963	0.51999	2.87492	4.81147	11.5661
NNNEINPD_01964	1.71896	11.5451	39.97	44.8207
NNNEINPD_01965	0.286548	0.921769	3.8975	5.82944
NNNEINPD_01966	2.47573	1.25984	2.07805	10.8957
NNNEINPD_01967	104.454	109.825	298.364	155.559
NNNEINPD_01968	0.692357	4.83719	2.24567	5.74435
NNNEINPD_01969	4.73578	2.34619	4.64182	3.92504
NNNEINPD_01970	0	3.37669	6.04242	0
NNNEINPD_01971	0	0.0948783	2.66103	2.33167
NNNEINPD_01972	1.23662	2.0418	7.59865	16.3278
NNNEINPD_01973	12.3565	16.2126	105.837	70.7756
NNNEINPD_01974	51.563	92.6123	375.248	281.123
NNNEINPD_01975	2.7901	3.62297	26.5824	13.9136
NNNEINPD_01976	1.15863	1.86947	23.5768	14.6607
NNNEINPD_01977	12.9422	21.1687	115.356	79.6172
NNNEINPD_01978	2.98593	2.78169	12.3274	11.3048
NNNEINPD_01979	2.56984	2.5449	4.31533	5.46108
NNNEINPD_01980	8.90549	7.02456	5.27262	11.1884
NNNEINPD_01981	3.82283	2.59022	6.57957	7.07033
NNNEINPD_01982	2.21009	1.82599	13.796	8.13874
NNNEINPD_01983	12.84	9.6238	33.7772	19.1213
NNNEINPD_01984	3.05476	0.796398	45.5486	80.5456
NNNEINPD_01985	0	0	25.8138	35.4442
NNNEINPD_01986	2.42453	1.95545	21.2391	8.42113
NNNEINPD_01987	0.430234	2.13171	17.9244	23.5769
NNNEINPD_01988	3.00875	3.61617	15.9011	13.1972
NNNEINPD_01989	32.142	35.0286	67.3146	82.865
NNNEINPD_01990	51.3707	56.4402	89.4761	75.399
NNNEINPD_01991	8.81333	14.4737	16.3073	13.8862
NNNEINPD_01992	11.4717	16.6635	61.5075	34.9127
NNNEINPD_01993	0	0.521417	2.12079	1.59972
NNNEINPD_01994	0	0.321268	4.28554	3.21118
NNNEINPD_01995	1.15079	2.54527	11.5868	7.72351
NNNEINPD_01996	266.812	325.938	781.114	686.06
NNNEINPD_01997	29.3265	41.0917	153.974	104.106
[truncated: 1,694 more rows]
